# Supplementary material for: Network Pharmacology Approaches Used to Identify Therapeutic Molecules for Chronic Venous Disease Based on Potential miRNA Biomarkers
Source: J Xenobiot. 2024 Oct 15;14(4):1519–40. doi: 10.3390/jox14040083 (PMC11503387; doi:10.3390/jox14040083)
Supplement: Supplementary file 1 [file jox-14-00083-s001.zip]

Archive with 6 entries (6 files):
- Supplementary Figure S1.pdf
- Supplementary Figure S2.pdf
- Supplementary Figure S3.pdf
- Supplementary Figure S4.pdf
- Supplementary Figure S5.pdf
- Supplementary Tables S1-S10.xlsx
