# Supplementary material for: Network Pharmacology Approaches Used to Identify Therapeutic Molecules for Chronic Venous Disease Based on Potential miRNA Biomarkers
Source: J Xenobiot. 2024 Oct 15;14(4):1519–40. doi: 10.3390/jox14040083 (PMC11503387; doi:10.3390/jox14040083)
Supplement: Supplementary file 1 [file jox-14-00083-s001.zip › Supplementary Tables S1-S10.xlsx]

## Sheet: CVD bibliography dataset 
PMID	Title	Authors	Citation	First Author	Journal/Book	Publication Year	Create Date	PMCID	NIHMS ID	DOI
39000343	miR-9-5p and miR-221-3p Promote Human Mesenchymal Stem Cells to Alleviate Carbon Tetrachloride-Induced Liver Injury by Enhancing Human Mesenchymal Stem Cell Engraftment and Inhibiting Hepatic Stellate Cell Activation	He L, Xu J, Huang P, Bai Y, Chen H, Xu X, Hu Y, Liu J, Zhang H.	Int J Mol Sci. 2024 Jun 30;25(13):7235. doi: 10.3390/ijms25137235.	He L	Int J Mol Sci	2024	2024-07-13	PMC11241704		10.3390/ijms25137235
38995670	Investigate role of miRNA146a and IL-17 level in progressive rheumatoid arthritis disease	Faihan WA, Darweesh MF.	Egypt J Immunol. 2024 Jul;31(3):71-80.	Faihan WA	Egypt J Immunol	2024	2024-07-12
38884212	Advances in Chronic Wound Management: From Conventional Treatment to Novel Therapies and Biological Dressings	Andleeb A, Khan H, Andleeb A, Khan M, Tariq M.	Crit Rev Biomed Eng. 2024;52(5):29-62. doi: 10.1615/CritRevBiomedEng.2024053066.	Andleeb A	Crit Rev Biomed Eng	2024	2024-06-17			10.1615/CritRevBiomedEng.2024053066
38402278	Circulating miR-let7a levels predict future diagnosis of chronic thromboembolic pulmonary hypertension	Kenneweg F, Hobohm L, Bang C, Gupta SK, Xiao K, Thum S, Ten Cate V, Rapp S, Hasenfuß G, Wild P, Konstantinides S, Wachter R, Lankeit M, Thum T.	Sci Rep. 2024 Feb 24;14(1):4514. doi: 10.1038/s41598-024-55223-1.	Kenneweg F	Sci Rep	2024	2024-02-24	PMC10894210		10.1038/s41598-024-55223-1
38353506	Differential expression of miRNA-769-5p and Smad2 in patients with or without oral cGVHD	Yong XZ, Zhou YX, Wu TT, Jiang QZ, Liu ZM, Zhang ZM, He RQ, Huang ZG, Chen G, Tao R.	Adv Clin Exp Med. 2024 Feb 14. doi: 10.17219/acem/181147. Online ahead of print.	Yong XZ	Adv Clin Exp Med	2024	2024-02-14			10.17219/acem/181147
37986300	NDUFB11 and NDUFS3 regulate arterial atherosclerosis and venous thrombosis: Potential markers of atherosclerosis and venous thrombosis	Ma YH, Yang Y, Li JH, Yao BC, Chen QL, Wang LQ, Guo ZG, Guo SZ.	Medicine (Baltimore). 2023 Nov 17;102(46):e36133. doi: 10.1097/MD.0000000000036133.	Ma YH	Medicine (Baltimore)	2023	2023-11-21	PMC10659644		10.1097/MD.0000000000036133
38077881	Prediction of Functional Genes in Primary Varicose Great Saphenous Veins Using the lncRNA-miRNA-mRNA Network	Methods In Medicine CAM.	Comput Math Methods Med. 2023 Nov 29;2023:9769684. doi: 10.1155/2023/9769684. eCollection 2023.	Methods In Medicine CAM	Comput Math Methods Med	2023	2023-12-11	PMC10700833		10.1155/2023/9769684
37286166	Circular RNA hsa_circ_0098181 inhibits metastasis in hepatocellular carcinoma by activating the Hippo signaling pathway via interaction with eEF2	Gao P, Yang Y, Li X, Zhao Q, Liu Y, Dong C, Zhang Y, Liu D.	Ann Hepatol. 2023 Sep-Oct;28(5):101124. doi: 10.1016/j.aohep.2023.101124. Epub 2023 Jun 5.	Gao P	Ann Hepatol	2023	2023-06-07			10.1016/j.aohep.2023.101124
37167303	Study protocol for the epigenetic characterization of angor pectoris according to the affected coronary compartment: Global and comprehensive assessment of the relationship between invasive coronary physiology and microRNAs	Matute-Blanco L, Fernández-Rodríguez D, Casanova-Sandoval J, Belmonte T, Benítez ID, Rivera K, Garcia-Guimaraes M, Cortés Villar C, Peral Disdier V, Millán Segovia R, Barriuso I, de Gonzalo-Calvo D, Barbé F, Worner F.	PLoS One. 2023 May 11;18(5):e0283097. doi: 10.1371/journal.pone.0283097. eCollection 2023.	Matute-Blanco L	PLoS One	2023	2023-05-11	PMC10174526		10.1371/journal.pone.0283097
36831306	Circulating miR-451a Expression May Predict Recurrence in Atrial Fibrillation Patients after Catheter Pulmonary Vein Ablation	Lage R, Cebro-Márquez M, Vilar-Sánchez ME, González-Melchor L, García-Seara J, Martínez-Sande JL, Fernández-López XA, Aragón-Herrera A, Martínez-Monzonís MA, González-Juanatey JR, Rodríguez-Mañero M, Moscoso I.	Cells. 2023 Feb 16;12(4):638. doi: 10.3390/cells12040638.	Lage R	Cells	2023	2023-02-25	PMC9953933		10.3390/cells12040638
36495516	Expression of mir-29a-5p, sclerostin and fetuin-A in patients with chronic kidney disease and their correlation with vascular calcification	Ma X, Sheng Y, Yang X, Wang N, Zhang H, Xu H, Sun F.	Cell Mol Biol (Noisy-le-grand). 2022 Jul 31;68(7):70-74. doi: 10.14715/cmb/2022.68.7.12.	Ma X	Cell Mol Biol (Noisy-le-grand)	2022	2022-12-10			10.14715/cmb/2022.68.7.12
36096977	Platelet-derived extracellular vesicles encapsulate microRNA-34c-5p to ameliorate inflammatory response of coronary artery endothelial cells via PODXL-mediated P38 MAPK signaling pathway	Bai X, Zhang H, Li Z, Chen O, He H, Jia X, Zou L.	Nutr Metab Cardiovasc Dis. 2022 Oct;32(10):2424-2438. doi: 10.1016/j.numecd.2022.06.013. Epub 2022 Jul 22.	Bai X	Nutr Metab Cardiovasc Dis	2022	2022-09-12			10.1016/j.numecd.2022.06.013
36040593	Locked Nucleic Acid AntimiR Therapy for the Heart	Samolovac S, Hinkel R.	Methods Mol Biol. 2022;2573:159-169. doi: 10.1007/978-1-0716-2707-5_12.	Samolovac S	Methods Mol Biol	2022	2022-08-30			10.1007/978-1-0716-2707-5_12
35942686	Integrative small and long RNA omics analysis of human healing and nonhealing wounds discovers cooperating microRNAs as therapeutic targets	Liu Z, Zhang L, Toma MA, Li D, Bian X, Pastar I, Tomic-Canic M, Sommar P, Xu Landén N.	Elife. 2022 Aug 12;11:e80322. doi: 10.7554/eLife.80322.	Liu Z	Elife	2022	2022-08-09	PMC9374442		10.7554/eLife.80322
35743538	miRNA Regulatory Networks Associated with Peripheral Vascular Diseases	Zalewski DP, Ruszel KP, Stępniewski A, Gałkowski D, Feldo M, Kocki J, Bogucka-Kocka A.	J Clin Med. 2022 Jun 16;11(12):3470. doi: 10.3390/jcm11123470.	Zalewski DP	J Clin Med	2022	2022-06-24	PMC9224609		10.3390/jcm11123470
35203467	Cardiovascular Disease-Associated MicroRNA Dysregulation during the First Trimester of Gestation in Women with Chronic Hypertension and Normotensive Women Subsequently Developing Gestational Hypertension or Preeclampsia with or without Fetal Growth Restriction	Hromadnikova I, Kotlabova K, Krofta L.	Biomedicines. 2022 Jan 25;10(2):256. doi: 10.3390/biomedicines10020256.	Hromadnikova I	Biomedicines	2022	2022-02-25	PMC8869238		10.3390/biomedicines10020256
35137672	Exosomes from miR-374a-5p-modified mesenchymal stem cells inhibit the progression of renal fibrosis by regulating MAPK6/MK5/YAP axis	Liang M, Zhang D, Zheng D, He W, Jin J.	Bioengineered. 2022 Feb;13(2):4517-4527. doi: 10.1080/21655979.2022.2033465.	Liang M	Bioengineered	2022	2022-02-09	PMC8973867		10.1080/21655979.2022.2033465
35021856	Single-Cell Transcriptome Analysis Reveals Embryonic Endothelial Heterogeneity at Spatiotemporal Level and Multifunctions of MicroRNA-126 in Mice	Guo FH, Guan YN, Guo JJ, Zhang LJ, Qiu JJ, Ji Y, Chen AF, Jing Q.	Arterioscler Thromb Vasc Biol. 2022 Mar;42(3):326-342. doi: 10.1161/ATVBAHA.121.317093. Epub 2022 Jan 13.	Guo FH	Arterioscler Thromb Vasc Biol	2022	2022-01-13	PMC8860216		10.1161/ATVBAHA.121.317093
34737702	The Function of microRNAs in Pulmonary Embolism: Review and Research Outlook	Luo M, Du M, Shu C, Liu S, Li J, Zhang L, Li X.	Front Pharmacol. 2021 Oct 19;12:743945. doi: 10.3389/fphar.2021.743945. eCollection 2021.	Luo M	Front Pharmacol	2021	2021-11-05	PMC8560694		10.3389/fphar.2021.743945
34243207	MiRNA 126 as a New Predictor Biomarker in Venous Thromboembolism of Persistent Residual Vein Obstruction: A Review of the Literature Plus a Pilot Study	Rossetti P, Goldoni M, Pengo V, Vescovini R, Mozzoni P, Tassoni MI, Lombardi M, Rubino P, Bernuzzi G, Verzicco I, Manotti C, Quintavalla R.	Semin Thromb Hemost. 2021 Nov;47(8):982-991. doi: 10.1055/s-0041-1726341. Epub 2021 Jul 9.	Rossetti P	Semin Thromb Hemost	2021	2021-07-09			10.1055/s-0041-1726341
22773832	Induction of specific microRNAs inhibits cutaneous wound healing	Pastar I, Khan AA, Stojadinovic O, Lebrun EA, Medina MC, Brem H, Kirsner RS, Jimenez JJ, Leslie C, Tomic-Canic M.	J Biol Chem. 2012 Aug 24;287(35):29324-35. doi: 10.1074/jbc.M112.382135. Epub 2012 Jul 6.	Pastar I	J Biol Chem	2012	2012-07-10	PMC3436197		10.1074/jbc.M112.382135
33553977	Molecular Profiling of Decompensated Cirrhosis by a Novel MicroRNA Signature	Garcia Garcia de Paredes A, Manicardi N, Tellez L, Ibañez L, Royo F, Bermejo J, Blanco C, Fondevila C, Fernandez Lanza V, Garcia-Bermejo L, Falcon-Perez JM, Bañares R, Gracia-Sancho J, Albillos A.	Hepatol Commun. 2020 Dec 2;5(2):309-322. doi: 10.1002/hep4.1642. eCollection 2021 Feb.	Garcia Garcia de Paredes A	Hepatol Commun	2020	2021-02-08	PMC7850302		10.1002/hep4.1642
33135066	MicroRNA-mediated vascular intercellular communication is altered in chronic kidney disease	Zietzer A, Steffen E, Niepmann S, Düsing P, Hosen MR, Liu W, Jamme P, Al-Kassou B, Goody PR, Zimmer S, Reiners KS, Pfeifer A, Böhm M, Werner N, Nickenig G, Jansen F.	Cardiovasc Res. 2022 Jan 7;118(1):316-333. doi: 10.1093/cvr/cvaa322.	Zietzer A	Cardiovasc Res	2022	2020-11-02			10.1093/cvr/cvaa322
32715736	Neurophysiological and biomolecular effects of erenumab in chronic migraine: An open label study	De Icco R, Fiamingo G, Greco R, Bottiroli S, Demartini C, Zanaboni AM, Allena M, Guaschino E, Martinelli D, Putortì A, Grillo V, Sances G, Tassorelli C.	Cephalalgia. 2020 Oct;40(12):1336-1345. doi: 10.1177/0333102420942230. Epub 2020 Jul 26.	De Icco R	Cephalalgia	2020	2020-07-28			10.1177/0333102420942230
32344947	Dysregulations of MicroRNA and Gene Expression in Chronic Venous Disease	Zalewski DP, Ruszel KP, Stępniewski A, Gałkowski D, Bogucki J, Komsta Ł, Kołodziej P, Chmiel P, Zubilewicz T, Feldo M, Kocki J, Bogucka-Kocka A.	J Clin Med. 2020 Apr 25;9(5):1251. doi: 10.3390/jcm9051251.	Zalewski DP	J Clin Med	2020	2020-04-30	PMC7287878		10.3390/jcm9051251
31520478	MicroRNA Profiling Reveals Distinct Signatures in Degenerative Rotator Cuff Pathologies	Plachel F, Heuberer P, Gehwolf R, Frank J, Tempfer H, Lehner C, Weissenbacher N, Wagner A, Weigl M, Moroder P, Hackl M, Traweger A.	J Orthop Res. 2020 Jan;38(1):202-211. doi: 10.1002/jor.24473. Epub 2019 Oct 4.	Plachel F	J Orthop Res	2020	2019-09-15	PMC6973295		10.1002/jor.24473
31376385	MicroRNA-34 Family Enhances Wound Inflammation by Targeting LGR4	Wu J, Li X, Li D, Ren X, Li Y, Herter EK, Qian M, Toma MA, Wintler AM, Sérézal IG, Rollman O, Ståhle M, Wikstrom JD, Ye X, Landén NX.	J Invest Dermatol. 2020 Feb;140(2):465-476.e11. doi: 10.1016/j.jid.2019.07.694. Epub 2019 Jul 31.	Wu J	J Invest Dermatol	2020	2019-08-04			10.1016/j.jid.2019.07.694
31326400	The Role of MicroRNA-21 in Venous Neointimal Hyperplasia: Implications for Targeting miR-21 for VNH Treatment	Kilari S, Cai C, Zhao C, Sharma A, Chernogubova E, Simeon M, Wu CC, Song HL, Maegdefessel L, Misra S.	Mol Ther. 2019 Sep 4;27(9):1681-1693. doi: 10.1016/j.ymthe.2019.06.011. Epub 2019 Jul 3.	Kilari S	Mol Ther	2019	2019-07-22	PMC6731518		10.1016/j.ymthe.2019.06.011
31218746	miR-34a-5p was involved in chronic intermittent hypoxia-induced autophagy of human coronary artery endothelial cells via Bcl-2/beclin 1 signal transduction pathway	Lv X, Wang K, Tang W, Yu L, Cao H, Chi W, Wang B.	J Cell Biochem. 2019 Nov;120(11):18871-18882. doi: 10.1002/jcb.29207. Epub 2019 Jun 19.	Lv X	J Cell Biochem	2019	2019-06-21			10.1002/jcb.29207
30784759	Effects of miR-181a-5p abnormal expression on zebrafish (Danio rerio) vascular development following triclosan exposure	Ma Y, Zang L, Wang D, Jiang J, Wang C, Wang X, Fang F, Wang H.	Chemosphere. 2019 May;223:523-535. doi: 10.1016/j.chemosphere.2019.02.038. Epub 2019 Feb 11.	Ma Y	Chemosphere	2019	2019-02-21			10.1016/j.chemosphere.2019.02.038
30496951	Neurotoxicological effects induced by up-regulation of miR-137 following triclosan exposure to zebrafish (Danio rerio)	Liu J, Xiang C, Huang W, Mei J, Sun L, Ling Y, Wang C, Wang X, Dahlgren RA, Wang H.	Aquat Toxicol. 2019 Jan;206:176-185. doi: 10.1016/j.aquatox.2018.11.017. Epub 2018 Nov 22.	Liu J	Aquat Toxicol	2019	2018-11-30			10.1016/j.aquatox.2018.11.017
30426460	The protective microRNA-199a-5p-mediated unfolded protein response in hypoxic cardiomyocytes is regulated by STAT3 pathway	Zhou Y, Pang B, Xiao Y, Zhou S, He B, Zhang F, Liu W, Peng H, Li P.	J Physiol Biochem. 2019 Feb;75(1):73-81. doi: 10.1007/s13105-018-0657-6. Epub 2018 Nov 13.	Zhou Y	J Physiol Biochem	2019	2018-11-15			10.1007/s13105-018-0657-6
30341898	MiR-128-3p accelerates cardiovascular calcification and insulin resistance through ISL1-dependent Wnt pathway in type 2 diabetes mellitus rats	Wang XY, Zhang XZ, Li F, Ji QR.	J Cell Physiol. 2019 Apr;234(4):4997-5010. doi: 10.1002/jcp.27300. Epub 2018 Oct 20.	Wang XY	J Cell Physiol	2019	2018-10-21			10.1002/jcp.27300
30314869	The suppression of ox-LDL-induced inflammatory cytokine release and apoptosis of HCAECs by long non-coding RNA-MALAT1 via regulating microRNA-155/SOCS1 pathway	Li S, Sun Y, Zhong L, Xiao Z, Yang M, Chen M, Wang C, Xie X, Chen X.	Nutr Metab Cardiovasc Dis. 2018 Nov;28(11):1175-1187. doi: 10.1016/j.numecd.2018.06.017. Epub 2018 Jun 28.	Li S	Nutr Metab Cardiovasc Dis	2018	2018-10-14			10.1016/j.numecd.2018.06.017
30278525	Epigenetic differences of chronic hepatitis B in different TCM syndromes: Protocol for a case-control, non-interventional, observational clinical study	Ma L, Zheng X, Yang Y, Wang J, Xu Y, Wang B.	Medicine (Baltimore). 2018 Sep;97(39):e12452. doi: 10.1097/MD.0000000000012452.	Ma L	Medicine (Baltimore)	2018	2018-10-04	PMC6181568		10.1097/MD.0000000000012452
30019935	The murine dialysis fistula model exhibits a senescence phenotype: pathobiological mechanisms and therapeutic potential	Nath KA, O'Brien DR, Croatt AJ, Grande JP, Ackerman AW, Nath MC, Yamada S, Terzic A, Tchkonia T, Kirkland JL, Katusic ZS.	Am J Physiol Renal Physiol. 2018 Nov 1;315(5):F1493-F1499. doi: 10.1152/ajprenal.00308.2018. Epub 2018 Jul 18.	Nath KA	Am J Physiol Renal Physiol	2018	2018-07-19	PMC6293292		10.1152/ajprenal.00308.2018
30558403	Associations between miR-661, miR-1202, lncRNA-HOTAIR, lncRNA-GAS5 and MMP9 in differentiated M2-macrophages of patients with varicose veins	Biranvand AS, Khosravi M, Esfandiari G, Poursaleh A, Hosseini-Fard SR, Amirfarhangi A, Najafi M.	Int Angiol. 2018 Dec;37(6):451-456. doi: 10.23736/S0392-9590.18.04022-1.	Biranvand AS	Int Angiol	2018	2018-12-19			10.23736/S0392-9590.18.04022-1
29477204	MicroRNA-155 promotes neointimal hyperplasia through smooth muscle-like cell-derived RANTES in arteriovenous fistulas	Wang K, Deng P, Sun Y, Ye P, Zhang A, Wu C, Yue Z, Chen Z, Xia J.	J Vasc Surg. 2018 Mar;67(3):933-944.e3. doi: 10.1016/j.jvs.2017.02.046.	Wang K	J Vasc Surg	2018	2018-02-26			10.1016/j.jvs.2017.02.046
28485799	Decreased microRNA-146a in CD4+T cells promote ocular inflammation in thyroid-associated ophthalmopathy by targeting NUMB	Hu ZJ, He JF, Li KJ, Chen J, Xie XR.	Eur Rev Med Pharmacol Sci. 2017 Apr;21(8):1803-1809.	Hu ZJ	Eur Rev Med Pharmacol Sci	2017	2017-05-10
28484274	Monocytic microRNA profile associated with coronary collateral artery function in chronic total occlusion patients	Hakimzadeh N, Elias J, Wijntjens GWM, Theunissen R, van Weert A, Smulders MW, van den Akker N, Moerland PD, Verberne HJ, Hoebers LP, Henriques JPS, van der Laan AM, Ilhan M, Post M, Bekkers SCAM, Piek JJ.	Sci Rep. 2017 May 8;7(1):1532. doi: 10.1038/s41598-017-01695-3.	Hakimzadeh N	Sci Rep	2017	2017-05-10	PMC5431477		10.1038/s41598-017-01695-3
27464494	MiR-30s Family Inhibit the Proliferation and Apoptosis in Human Coronary Artery Endothelial Cells Through Targeting the 3'UTR Region of ITGA4 and PLCG1	Ma F, Li T, Zhang H, Wu G.	J Cardiovasc Pharmacol. 2016 Nov;68(5):327-333. doi: 10.1097/FJC.0000000000000419.	Ma F	J Cardiovasc Pharmacol	2016	2016-07-29			10.1097/FJC.0000000000000419
26331273	Circulating MicroRNAs Characterizing Patients with Insufficient Coronary Collateral Artery Function	Hakimzadeh N, Nossent AY, van der Laan AM, Schirmer SH, de Ronde MW, Pinto-Sietsma SJ, van Royen N, Quax PH, Hoefer IE, Piek JJ.	PLoS One. 2015 Sep 2;10(9):e0137035. doi: 10.1371/journal.pone.0137035. eCollection 2015.	Hakimzadeh N	PLoS One	2015	2015-09-03	PMC4558025		10.1371/journal.pone.0137035
25927679	Cellular and molecular mechanisms of statins: an update on pleiotropic effects	Satoh M, Takahashi Y, Tabuchi T, Minami Y, Tamada M, Takahashi K, Itoh T, Morino Y, Nakamura M.	Clin Sci (Lond). 2015 Jul;129(2):93-105. doi: 10.1042/CS20150027.	Satoh M	Clin Sci (Lond)	2015	2015-05-01			10.1042/CS20150027
24755829	Pathophysiology of chronic venous disease	Raffetto JD, Mannello F.	Int Angiol. 2014 Jun;33(3):212-21. Epub 2014 Apr 23.	Raffetto JD	Int Angiol	2014	2014-04-24
24266439	MiR146a and MiR499 gene polymorphisms in Iranian periodontitis and peri-implantitis patients	Kadkhodazadeh M, Jafari AR, Amid R, Ebadian AR, Alipour MM, Mollaverdi F, Lafzi A.	J Long Term Eff Med Implants. 2013;23(1):9-16. doi: 10.1615/jlongtermeffmedimplants.2013007073.	Kadkhodazadeh M	J Long Term Eff Med Implants	2013	2013-11-26			10.1615/jlongtermeffmedimplants.2013007073
23849651	Analysis of the association between an insertion/deletion polymorphism within the 3' untranslated region of COL1A2 and chronic venous insufficiency	Jin Y, Xu G, Huang J, Zhou D, Huang X, Shen L.	Ann Vasc Surg. 2013 Oct;27(7):959-63. doi: 10.1016/j.avsg.2013.04.001. Epub 2013 Jul 10.	Jin Y	Ann Vasc Surg	2013	2013-07-16			10.1016/j.avsg.2013.04.001
23660476	Serum miR-210 and miR-30a expressions tend to revert to fetal levels in Chinese adult patients with chronic heart failure	Zhao DS, Chen Y, Jiang H, Lu JP, Zhang G, Geng J, Zhang Q, Shen JH, Zhou X, Zhu W, Shan QJ.	Cardiovasc Pathol. 2013 Nov-Dec;22(6):444-50. doi: 10.1016/j.carpath.2013.04.001. Epub 2013 May 7.	Zhao DS	Cardiovasc Pathol	2013	2013-05-11			10.1016/j.carpath.2013.04.001
23324130	Integrative pathway dissection of molecular mechanisms of moxLDL-induced vascular smooth muscle phenotype transformation	Karagiannis GS, Weile J, Bader GD, Minta J.	BMC Cardiovasc Disord. 2013 Jan 16;13:4. doi: 10.1186/1471-2261-13-4.	Karagiannis GS	BMC Cardiovasc Disord	2013	2013-01-18	PMC3556327		10.1186/1471-2261-13-4
23132275	MicroRNA profiling in great saphenous vein tissues of patients with chronic venous insufficiency	Cui C, Liu G, Huang Y, Lu X, Lu M, Huang X, Li W, Jiang M.	Tohoku J Exp Med. 2012 Dec;228(4):341-50. doi: 10.1620/tjem.228.341.	Cui C	Tohoku J Exp Med	2012	2012-11-08			10.1620/tjem.228.341
30556158	Augmentation of miR-202 in varicose veins modulates phenotypic transition of vascular smooth muscle cells by targeting proliferator-activated receptor-γ coactivator-1α	Huang X, Liu Z, Shen L, Jin Y, Xu G, Zhang Z, Fang C, Guan W, Liu C.	J Cell Biochem. 2019 Jun;120(6):10031-10042. doi: 10.1002/jcb.28287. Epub 2018 Dec 16.	Huang X	J Cell Biochem	2019	2018-12-18			10.1002/jcb.28287
28592827	A comprehensive characterisation of the metabolic profile of varicose veins; implications in elaborating plausible cellular pathways for disease pathogenesis	Anwar MA, Adesina-Georgiadis KN, Spagou K, Vorkas PA, Li JV, Shalhoub J, Holmes E, Davies AH.	Sci Rep. 2017 Jun 7;7(1):2989. doi: 10.1038/s41598-017-02529-y.	Anwar MA	Sci Rep	2017	2017-06-09	PMC5462754		10.1038/s41598-017-02529-y

## Sheet: sources, countries and methods
miRNA	Source	Method	Country
miR-378	Proximal part of great saphenous vein tissue	Microarray	China
miR-378*	Proximal part of great saphenous vein tissue	Microarray	China
miR-376c	Proximal part of great saphenous vein tissue	Microarray	China
miR-202	Proximal part of great saphenous vein tissue	Microarray	China
miR-127-3p	Proximal part of great saphenous vein tissue	Microarray	China
miR-654-3p	Proximal part of great saphenous vein tissue	Microarray	China
miR-376a	Proximal part of great saphenous vein tissue	Microarray	China
miR-196a	Proximal part of great saphenous vein tissue	Microarray	China
miR-34a	Proximal part of great saphenous vein tissue	Microarray	China
miR-29b-1*	Proximal part of great saphenous vein tissue	Microarray	China
miR-210	Proximal part of great saphenous vein tissue	Microarray	China
miR-155	Proximal part of great saphenous vein tissue	Microarray	China
miR-338-3p	Proximal part of great saphenous vein tissue	Microarray	China
miR-146b-5p	Proximal part of great saphenous vein tissue	Microarray	China
miR-34a	Proximal part of great saphenous vein tissue	RT-PCR validation	China
miR-202	Proximal part of great saphenous vein tissue	RT-PCR validation	China
miR-155	Proximal part of great saphenous vein tissue	RT-PCR validation	China
miR-202-3	Veins tissues	RT-PCR	China
hsa-miR-216a-5p	Veins tissues	Microarray	UK
hsa-miR-136-5p	Veins tissues	Microarray	UK
hsa-miR-642a-3p	Veins tissues	Microarray	UK
hsa-miR-718	Veins tissues	Microarray	UK
hsa-miR-4459	Veins tissues	Microarray	UK
hsa-miR-135a-3p	Veins tissues	Microarray	UK
hsa-miR363-3p	Veins tissues	Microarray	UK
hsa-miR-122-5p	Peripheral blood mononuclear cells	Next Generation Sequencing	Poland
hsa-miR-3591-3p	Peripheral blood mononuclear cells	Next Generation Sequencing	Poland
hsa-miR-183-5p	Peripheral blood mononuclear cells	Next Generation Sequencing	Poland
hsa-miR-1277-3p	Peripheral blood mononuclear cells	Next Generation Sequencing	Poland
hsa-miR-548d-3p	Peripheral blood mononuclear cells	Next Generation Sequencing	Poland
hsa-miR-34a-5p	Peripheral blood mononuclear cells	Next Generation Sequencing	Poland
hsa-miR-576-3p	Peripheral blood mononuclear cells	Next Generation Sequencing	Poland
hsa-miR-454-3p	Peripheral blood mononuclear cells	Next Generation Sequencing	Poland
hsa-miR548d-5p	Peripheral blood mononuclear cells	Next Generation Sequencing	Poland
hsa-miR-186-3p	Peripheral blood mononuclear cells	Next Generation Sequencing	Poland
hsa-miR-548aa	Peripheral blood mononuclear cells	Next Generation Sequencing	Poland
hsa-miR-33a-5p	Peripheral blood mononuclear cells	Next Generation Sequencing	Poland
hsa-miR-590-3p	Peripheral blood mononuclear cells	Next Generation Sequencing	Poland
hsa-miR-548t-3p	Peripheral blood mononuclear cells	Next Generation Sequencing	Poland
hsa-miR-1277-5p	Peripheral blood mononuclear cells	Next Generation Sequencing	Poland
hsa-let-7b-3p	Peripheral blood mononuclear cells	Next Generation Sequencing	Poland
hsa-miR-96-5p	Peripheral blood mononuclear cells	Next Generation Sequencing	Poland
hsa-miR548ac	Peripheral blood mononuclear cells	Next Generation Sequencing	Poland
hsa-miR-19a-3p	Peripheral blood mononuclear cells	Next Generation Sequencing	Poland
hsa-miR-206	Peripheral blood mononuclear cells	Next Generation Sequencing	Poland
hsa-miR-497-3p	Peripheral blood mononuclear cells	Next Generation Sequencing	Poland
hsa-miR-208a-3p	Peripheral blood mononuclear cells	Next Generation Sequencing	Poland
hsa-miR-92a-3p	Peripheral blood mononuclear cells	Next Generation Sequencing	Poland
hsa-miR-874-5p	Peripheral blood mononuclear cells	Next Generation Sequencing	Poland
hsa-miR-106b-3p	Peripheral blood mononuclear cells	Next Generation Sequencing	Poland
hsa-miR-181a-2-3p	Peripheral blood mononuclear cells	Next Generation Sequencing	Poland
hsa-miR-128-3p	Peripheral blood mononuclear cells	Next Generation Sequencing	Poland
hsa-miR-769-5p	Peripheral blood mononuclear cells	Next Generation Sequencing	Poland
hsa-miR-30e-3p	Peripheral blood mononuclear cells	Next Generation Sequencing	Poland
hsa-miR-1250-5p	Peripheral blood mononuclear cells	Next Generation Sequencing	Poland
hsa-miR25-3p	Peripheral blood mononuclear cells	Next Generation Sequencing	Poland
miR-661	M2-macrophages derived from monocytes	RT-PCR	Iran
miR-1202	M2-macrophages derived from monocytes	RT-PCR	Iran
miR-16	Skin biopsies	RT-PCR	USA
miR-20a	Skin biopsies	RT-PCR	USA
miR-21	Skin biopsies	RT-PCR	USA
miR-106a	Skin biopsies	RT-PCR	USA
miR-203	Skin biopsies	RT-PCR	USA
miR-130a	Skin biopsies	RT-PCR	USA
miR-34a	Wound-edge epidermal keratinocytes	RT-PCR	China
miR-34c	Wound-edge epidermal keratinocytes	RT-PCR	China
miR-301a-3p	Venous blood	RT-PCR	China

## Sheet: GENE
miRNAs	No. Of genes	Regulation
hsa-miR-128-3p	1	Downregulated
hsa-miR-1287-5p	1	Downregulated
hsa-miR-181a-3p	1	Downregulated
hsa-miR-1827	1	Downregulated
hsa-miR-2681-5p	1	Downregulated
hsa-miR-2682-3p	1	Downregulated
hsa-miR-27a-5p	1	Downregulated
hsa-miR-3116	1	Downregulated
hsa-miR-3117-5p	1	Downregulated
hsa-miR-3118	1	Downregulated
hsa-miR-11181-3p	2	Downregulated
hsa-miR-1285-3p	2	Downregulated
hsa-miR-182-5p	2	Downregulated
hsa-miR-128-3p	66	Downregulated
hsa-mir-181a-2-3p	87	Downregulated
hsa-let-7a-5p	1	ND
hsa-let-7f-5p	1	ND
hsa-miR-101-2-5p	1	ND
hsa-miR-10226	1	ND
hsa-miR-10396b-5p	1	ND
hsa-miR-10398-3p	1	ND
hsa-miR-103a-2-5p	1	ND
hsa-miR-103a-3p	1	ND
hsa-miR-10400-5p	1	ND
hsa-miR-10401-3p	1	ND
hsa-miR-10401-5p	1	ND
hsa-miR-10525-3p	1	ND
hsa-miR-10526-3p	1	ND
hsa-miR-105-3p	1	ND
hsa-miR-106a-5p	1	ND
hsa-miR-106b-5p	1	ND
hsa-miR-10b-3p	1	ND
hsa-miR-11400	1	ND
hsa-miR-11401	1	ND
hsa-miR-1178-3p	1	ND
hsa-miR-1180-3p	1	ND
hsa-miR-1197	1	ND
hsa-miR-1204	1	ND
hsa-miR-12118	1	ND
hsa-miR-12119	1	ND
hsa-miR-12122	1	ND
hsa-miR-12125	1	ND
hsa-miR-12131	1	ND
hsa-miR-12136	1	ND
hsa-miR-1225-5p	1	ND
hsa-miR-1228-5p	1	ND
hsa-miR-122b-3p	1	ND
hsa-miR-1231	1	ND
hsa-miR-1233-3p	1	ND
hsa-miR-1247-5p	1	ND
hsa-miR-1249-3p	1	ND
hsa-miR-1251-3p	1	ND
hsa-miR-1255a	1	ND
hsa-miR-1255b-5p	1	ND
hsa-miR-125b-1-3p	1	ND
hsa-miR-1262	1	ND
hsa-miR-1265	1	ND
hsa-miR-1267	1	ND
hsa-miR-1268a	1	ND
hsa-miR-1270	1	ND
hsa-miR-1271-3p	1	ND
hsa-miR-1271-5p	1	ND
hsa-miR-1273c	1	ND
hsa-miR-1273h-3p	1	ND
hsa-miR-1273h-5p	1	ND
hsa-miR-1275	1	ND
hsa-miR-127-5p	1	ND
hsa-miR-1276	1	ND
hsa-miR-1277-5p	1	ND
hsa-miR-1283	1	ND
hsa-miR-1288-3p	1	ND
hsa-miR-1295a	1	ND
hsa-miR-129-5p	1	ND
hsa-miR-1296-3p	1	ND
hsa-miR-1301-3p	1	ND
hsa-miR-1301-5p	1	ND
hsa-miR-1303	1	ND
hsa-miR-1304-3p	1	ND
hsa-miR-1305	1	ND
hsa-miR-130b-5p	1	ND
hsa-miR-1323	1	ND
hsa-miR-132-3p	1	ND
hsa-miR-133a-3p	1	ND
hsa-miR-133a-5p	1	ND
hsa-miR-134-3p	1	ND
hsa-miR-134-5p	1	ND
hsa-miR-135a-2-3p	1	ND
hsa-miR-135a-3p	1	ND
hsa-miR-137-5p	1	ND
hsa-miR-138-2-3p	1	ND
hsa-miR-140-5p	1	ND
hsa-miR-1469	1	ND
hsa-miR-147a	1	ND
hsa-miR-148a-5p	1	ND
hsa-miR-149-5p	1	ND
hsa-miR-151b	1	ND
hsa-miR-152-3p	1	ND
hsa-miR-1538	1	ND
hsa-miR-1539	1	ND
hsa-miR-16-2-3p	1	ND
hsa-miR-17-3p	1	ND
hsa-miR-17-5p	1	ND
hsa-miR-1908-5p	1	ND
hsa-miR-1911-3p	1	ND
hsa-miR-193b-5p	1	ND
hsa-miR-196a-3p	1	ND
hsa-miR-196b-5p	1	ND
hsa-miR-197-3p	1	ND
hsa-miR-197-5p	1	ND
hsa-miR-199a-5p	1	ND
hsa-miR-19b-1-5p	1	ND
hsa-miR-200b-5p	1	ND
hsa-miR-200c-5p	1	ND
hsa-miR-202-3p	1	ND
hsa-miR-20b-3p	1	ND
hsa-miR-20b-5p	1	ND
hsa-miR-2110	1	ND
hsa-miR-2116-3p	1	ND
hsa-miR-2117	1	ND
hsa-miR-21-3p	1	ND
hsa-miR-216a-3p	1	ND
hsa-miR-218-1-3p	1	ND
hsa-miR-219a-1-3p	1	ND
hsa-miR-2276-3p	1	ND
hsa-miR-2277-5p	1	ND
hsa-miR-2278	1	ND
hsa-miR-23a-5p	1	ND
hsa-miR-24-1-5p	1	ND
hsa-miR-2467-3p	1	ND
hsa-miR-2467-5p	1	ND
hsa-miR-28-5p	1	ND
hsa-miR-2909	1	ND
hsa-miR-300	1	ND
hsa-miR-301b-3p	1	ND
hsa-miR-302e	1	ND
hsa-miR-3064-5p	1	ND
hsa-miR-3065-3p	1	ND
hsa-miR-3074-5p	1	ND
hsa-miR-30b-5p	1	ND
hsa-miR-30c-1-3p	1	ND
hsa-miR-3126-3p	1	ND
hsa-miR-3135b	1	ND
hsa-miR-3136-3p	1	ND
hsa-miR-3138	1	ND
hsa-miR-3144-5p	1	ND
hsa-miR-3147	1	ND
hsa-miR-3150a-3p	1	ND
hsa-miR-3150a-5p	1	ND
hsa-miR-3150b-3p	1	ND
hsa-miR-3150b-5p	1	ND
hsa-miR-3152-3p	1	ND
hsa-miR-3152-5p	1	ND
hsa-miR-3156-3p	1	ND
hsa-miR-3157-3p	1	ND
hsa-miR-3158-5p	1	ND
hsa-miR-3159	1	ND
hsa-miR-31-5p	1	ND
hsa-miR-3162-5p	1	ND
hsa-miR-3165	1	ND
hsa-miR-3166	1	ND
hsa-miR-3175	1	ND
hsa-miR-3177-3p	1	ND
hsa-miR-3178	1	ND
hsa-miR-3184-3p	1	ND
hsa-miR-3184-5p	1	ND
hsa-miR-3185	1	ND
hsa-miR-3186-3p	1	ND
hsa-miR-3188	1	ND
hsa-miR-3190-3p	1	ND
hsa-miR-3190-5p	1	ND
hsa-miR-3193	1	ND
hsa-miR-3200-3p	1	ND
hsa-miR-323b-5p	1	ND
hsa-miR-324-3p	1	ND
hsa-miR-326	1	ND
hsa-miR-328-5p	1	ND
hsa-miR-337-3p	1	ND
hsa-miR-337-5p	1	ND
hsa-miR-338-3p	1	ND
hsa-miR-3614-5p	1	ND
hsa-miR-3615	1	ND
hsa-miR-3621	1	ND
hsa-miR-3622b-3p	1	ND
hsa-miR-365a-5p	1	ND
hsa-miR-3663-5p	1	ND
hsa-miR-3665	1	ND
hsa-miR-3666	1	ND
hsa-miR-3667-3p	1	ND
hsa-miR-3670	1	ND
hsa-miR-367-3p	1	ND
hsa-miR-3678-3p	1	ND
hsa-miR-3682-5p	1	ND
hsa-miR-3683	1	ND
hsa-miR-3689a-5p	1	ND
hsa-miR-3689b-5p	1	ND
hsa-miR-3689e	1	ND
hsa-miR-3691-3p	1	ND
hsa-miR-3692-3p	1	ND
hsa-miR-3713	1	ND
hsa-miR-373-3p	1	ND
hsa-miR-378b	1	ND
hsa-miR-378c	1	ND
hsa-miR-378e	1	ND
hsa-miR-378i	1	ND
hsa-miR-378j	1	ND
hsa-miR-379-5p	1	ND
hsa-miR-382-5p	1	ND
hsa-miR-3913-5p	1	ND
hsa-miR-3918	1	ND
hsa-miR-3921	1	ND
hsa-miR-3922-3p	1	ND
hsa-miR-3935	1	ND
hsa-miR-3936	1	ND
hsa-miR-3940-3p	1	ND
hsa-miR-3940-5p	1	ND
hsa-miR-3943	1	ND
hsa-miR-3944-3p	1	ND
hsa-miR-3944-5p	1	ND
hsa-miR-3972	1	ND
hsa-miR-409-3p	1	ND
hsa-miR-410-5p	1	ND
hsa-miR-4254	1	ND
hsa-miR-4258	1	ND
hsa-miR-4267	1	ND
hsa-miR-4269	1	ND
hsa-miR-4271	1	ND
hsa-miR-4274	1	ND
hsa-miR-4276	1	ND
hsa-miR-4287	1	ND
hsa-miR-4289	1	ND
hsa-miR-4292	1	ND
hsa-miR-4294	1	ND
hsa-miR-4303	1	ND
hsa-miR-4304	1	ND
hsa-miR-4305	1	ND
hsa-miR-4308	1	ND
hsa-miR-4312	1	ND
hsa-miR-4313	1	ND
hsa-miR-431-3p	1	ND
hsa-miR-4315	1	ND
hsa-miR-431-5p	1	ND
hsa-miR-4316	1	ND
hsa-miR-4322	1	ND
hsa-miR-4325	1	ND
hsa-miR-432-5p	1	ND
hsa-miR-4326	1	ND
hsa-miR-4328	1	ND
hsa-miR-4329	1	ND
hsa-miR-433-5p	1	ND
hsa-miR-4418	1	ND
hsa-miR-4421	1	ND
hsa-miR-4425	1	ND
hsa-miR-4429	1	ND
hsa-miR-4431	1	ND
hsa-miR-4436a	1	ND
hsa-miR-4436b-5p	1	ND
hsa-miR-4437	1	ND
hsa-miR-4439	1	ND
hsa-miR-4440	1	ND
hsa-miR-4443	1	ND
hsa-miR-4446-3p	1	ND
hsa-miR-4450	1	ND
hsa-miR-4451	1	ND
hsa-miR-4453	1	ND
hsa-miR-4466	1	ND
hsa-miR-4467	1	ND
hsa-miR-4468	1	ND
hsa-miR-4470	1	ND
hsa-miR-4473	1	ND
hsa-miR-4479	1	ND
hsa-miR-4485-3p	1	ND
hsa-miR-4486	1	ND
hsa-miR-4488	1	ND
hsa-miR-4489	1	ND
hsa-miR-4497	1	ND
hsa-miR-4499	1	ND
hsa-miR-449b-3p	1	ND
hsa-miR-450a-1-3p	1	ND
hsa-miR-450a-2-3p	1	ND
hsa-miR-450a-5p	1	ND
hsa-miR-450b-3p	1	ND
hsa-miR-4510	1	ND
hsa-miR-4513	1	ND
hsa-miR-4515	1	ND
hsa-miR-4516	1	ND
hsa-miR-4519	1	ND
hsa-miR-4524a-3p	1	ND
hsa-miR-4525	1	ND
hsa-miR-452-5p	1	ND
hsa-miR-4526	1	ND
hsa-miR-4529-5p	1	ND
hsa-miR-4536-3p	1	ND
hsa-miR-4537	1	ND
hsa-miR-4634	1	ND
hsa-miR-4638-5p	1	ND
hsa-miR-4639-5p	1	ND
hsa-miR-4643	1	ND
hsa-miR-4644	1	ND
hsa-miR-4647	1	ND
hsa-miR-4649-5p	1	ND
hsa-miR-4650-3p	1	ND
hsa-miR-4651	1	ND
hsa-miR-4652-5p	1	ND
hsa-miR-4653-3p	1	ND
hsa-miR-4653-5p	1	ND
hsa-miR-4654	1	ND
hsa-miR-4658	1	ND
hsa-miR-4663	1	ND
hsa-miR-4665-3p	1	ND
hsa-miR-4666b	1	ND
hsa-miR-4667-5p	1	ND
hsa-miR-4669	1	ND
hsa-miR-4675	1	ND
hsa-miR-4676-3p	1	ND
hsa-miR-4683	1	ND
hsa-miR-4686	1	ND
hsa-miR-4690-5p	1	ND
hsa-miR-4695-5p	1	ND
hsa-miR-4698	1	ND
hsa-miR-4708-5p	1	ND
hsa-miR-4709-3p	1	ND
hsa-miR-4710	1	ND
hsa-miR-4711-3p	1	ND
hsa-miR-4711-5p	1	ND
hsa-miR-4716-3p	1	ND
hsa-miR-4721	1	ND
hsa-miR-4723-5p	1	ND
hsa-miR-4725-5p	1	ND
hsa-miR-4727-3p	1	ND
hsa-miR-4734	1	ND
hsa-miR-4740-3p	1	ND
hsa-miR-4746-3p	1	ND
hsa-miR-4747-5p	1	ND
hsa-miR-4750-5p	1	ND
hsa-miR-4751	1	ND
hsa-miR-4755-3p	1	ND
hsa-miR-4758-5p	1	ND
hsa-miR-4765	1	ND
hsa-miR-4767	1	ND
hsa-miR-4770	1	ND
hsa-miR-4776-3p	1	ND
hsa-miR-4776-5p	1	ND
hsa-miR-4780	1	ND
hsa-miR-4783-3p	1	ND
hsa-miR-4783-5p	1	ND
hsa-miR-4787-5p	1	ND
hsa-miR-4788	1	ND
hsa-miR-4793-3p	1	ND
hsa-miR-4793-5p	1	ND
hsa-miR-4796-3p	1	ND
hsa-miR-4797-5p	1	ND
hsa-miR-4800-5p	1	ND
hsa-miR-483-5p	1	ND
hsa-miR-484	1	ND
hsa-miR-485-3p	1	ND
hsa-miR-485-5p	1	ND
hsa-miR-486-3p	1	ND
hsa-miR-487b-5p	1	ND
hsa-miR-489-5p	1	ND
hsa-miR-490-5p	1	ND
hsa-miR-497-3p	1	ND
hsa-miR-498-3p	1	ND
hsa-miR-498-5p	1	ND
hsa-miR-4999-5p	1	ND
hsa-miR-5000-3p	1	ND
hsa-miR-5002-5p	1	ND
hsa-miR-5004-3p	1	ND
hsa-miR-5004-5p	1	ND
hsa-miR-5006-3p	1	ND
hsa-miR-5006-5p	1	ND
hsa-miR-5008-3p	1	ND
hsa-miR-5008-5p	1	ND
hsa-miR-500a-3p	1	ND
hsa-miR-500b-3p	1	ND
hsa-miR-5010-3p	1	ND
hsa-miR-501-3p	1	ND
hsa-miR-504-3p	1	ND
hsa-miR-505-3p	1	ND
hsa-miR-505-5p	1	ND
hsa-miR-5087	1	ND
hsa-miR-5088-3p	1	ND
hsa-miR-5088-5p	1	ND
hsa-miR-5089-3p	1	ND
hsa-miR-5090	1	ND
hsa-miR-509-3-5p	1	ND
hsa-miR-510-3p	1	ND
hsa-miR-512-3p	1	ND
hsa-miR-514a-5p	1	ND
hsa-miR-514b-3p	1	ND
hsa-miR-515-3p	1	ND
hsa-miR-516a-3p	1	ND
hsa-miR-516b-5p	1	ND
hsa-miR-517-5p	1	ND
hsa-miR-518a-3p	1	ND
hsa-miR-518a-5p	1	ND
hsa-miR-518d-3p	1	ND
hsa-miR-5190	1	ND
hsa-miR-5191	1	ND
hsa-miR-519a-2-5p	1	ND
hsa-miR-520a-5p	1	ND
hsa-miR-520b-5p	1	ND
hsa-miR-520d-5p	1	ND
hsa-miR-520e-3p	1	ND
hsa-miR-520f-5p	1	ND
hsa-miR-526b-5p	1	ND
hsa-miR-527	1	ND
hsa-miR-532-3p	1	ND
hsa-miR-532-5p	1	ND
hsa-miR-544b	1	ND
hsa-miR-550a-3p	1	ND
hsa-miR-550a-5p	1	ND
hsa-miR-550b-2-5p	1	ND
hsa-miR-550b-3p	1	ND
hsa-miR-551a	1	ND
hsa-miR-557	1	ND
hsa-miR-5579-5p	1	ND
hsa-miR-5585-3p	1	ND
hsa-miR-5587-5p	1	ND
hsa-miR-5588-5p	1	ND
hsa-miR-5591-5p	1	ND
hsa-miR-564	1	ND
hsa-miR-5683	1	ND
hsa-miR-5691	1	ND
hsa-miR-5692a	1	ND
hsa-miR-5699-3p	1	ND
hsa-miR-570-5p	1	ND
hsa-miR-574-5p	1	ND
hsa-miR-578	1	ND
hsa-miR-589-5p	1	ND
hsa-miR-598-5p	1	ND
hsa-miR-6069	1	ND
hsa-miR-6070	1	ND
hsa-miR-6073	1	ND
hsa-miR-6077	1	ND
hsa-miR-6079	1	ND
hsa-miR-6083	1	ND
hsa-miR-6088	1	ND
hsa-miR-611	1	ND
hsa-miR-6124	1	ND
hsa-miR-6130	1	ND
hsa-miR-6132	1	ND
hsa-miR-6134	1	ND
hsa-miR-615-3p	1	ND
hsa-miR-619-3p	1	ND
hsa-miR-621	1	ND
hsa-miR-627-3p	1	ND
hsa-miR-631	1	ND
hsa-miR-632	1	ND
hsa-miR-640	1	ND
hsa-miR-642a-3p	1	ND
hsa-miR-644a	1	ND
hsa-miR-6500-3p	1	ND
hsa-miR-6501-5p	1	ND
hsa-miR-6503-3p	1	ND
hsa-miR-6504-5p	1	ND
hsa-miR-6505-3p	1	ND
hsa-miR-6514-3p	1	ND
hsa-miR-6516-5p	1	ND
hsa-miR-6529-3p	1	ND
hsa-miR-656-5p	1	ND
hsa-miR-657	1	ND
hsa-miR-659-3p	1	ND
hsa-miR-661	1	ND
hsa-miR-663a	1	ND
hsa-miR-665	1	ND
hsa-miR-668-3p	1	ND
hsa-miR-670-5p	1	ND
hsa-miR-671-3p	1	ND
hsa-miR-6715a-3p	1	ND
hsa-miR-6717-5p	1	ND
hsa-miR-6719-3p	1	ND
hsa-miR-6720-3p	1	ND
hsa-miR-6722-3p	1	ND
hsa-miR-6724-5p	1	ND
hsa-miR-6728-3p	1	ND
hsa-miR-6729-5p	1	ND
hsa-miR-6730-5p	1	ND
hsa-miR-6731-3p	1	ND
hsa-miR-6731-5p	1	ND
hsa-miR-6732-3p	1	ND
hsa-miR-6733-3p	1	ND
hsa-miR-6735-3p	1	ND
hsa-miR-6737-5p	1	ND
hsa-miR-6739-3p	1	ND
hsa-miR-6739-5p	1	ND
hsa-miR-6741-3p	1	ND
hsa-miR-6743-3p	1	ND
hsa-miR-6743-5p	1	ND
hsa-miR-6744-3p	1	ND
hsa-miR-6744-5p	1	ND
hsa-miR-6747-5p	1	ND
hsa-miR-6750-3p	1	ND
hsa-miR-675-3p	1	ND
hsa-miR-6754-3p	1	ND
hsa-miR-6755-3p	1	ND
hsa-miR-675-5p	1	ND
hsa-miR-6757-3p	1	ND
hsa-miR-6769a-5p	1	ND
hsa-miR-6770-5p	1	ND
hsa-miR-6771-5p	1	ND
hsa-miR-6773-3p	1	ND
hsa-miR-6774-3p	1	ND
hsa-miR-6775-3p	1	ND
hsa-miR-6776-5p	1	ND
hsa-miR-6777-3p	1	ND
hsa-miR-6778-3p	1	ND
hsa-miR-6778-5p	1	ND
hsa-miR-6780b-3p	1	ND
hsa-miR-6780b-5p	1	ND
hsa-miR-6781-3p	1	ND
hsa-miR-6782-3p	1	ND
hsa-miR-6783-3p	1	ND
hsa-miR-6783-5p	1	ND
hsa-miR-6784-3p	1	ND
hsa-miR-6784-5p	1	ND
hsa-miR-6787-3p	1	ND
hsa-miR-6791-3p	1	ND
hsa-miR-6792-3p	1	ND
hsa-miR-6792-5p	1	ND
hsa-miR-6793-3p	1	ND
hsa-miR-6793-5p	1	ND
hsa-miR-6794-3p	1	ND
hsa-miR-6796-3p	1	ND
hsa-miR-6797-3p	1	ND
hsa-miR-6797-5p	1	ND
hsa-miR-6798-5p	1	ND
hsa-miR-6799-3p	1	ND
hsa-miR-6799-5p	1	ND
hsa-miR-6800-3p	1	ND
hsa-miR-6800-5p	1	ND
hsa-miR-6802-3p	1	ND
hsa-miR-6804-3p	1	ND
hsa-miR-6805-5p	1	ND
hsa-miR-6808-3p	1	ND
hsa-miR-6809-3p	1	ND
hsa-miR-6811-3p	1	ND
hsa-miR-6811-5p	1	ND
hsa-miR-6812-5p	1	ND
hsa-miR-6813-5p	1	ND
hsa-miR-6816-5p	1	ND
hsa-miR-6818-5p	1	ND
hsa-miR-6820-3p	1	ND
hsa-miR-6820-5p	1	ND
hsa-miR-6821-3p	1	ND
hsa-miR-6822-5p	1	ND
hsa-miR-6827-3p	1	ND
hsa-miR-6828-3p	1	ND
hsa-miR-6829-3p	1	ND
hsa-miR-6830-5p	1	ND
hsa-miR-6834-5p	1	ND
hsa-miR-6836-3p	1	ND
hsa-miR-6837-5p	1	ND
hsa-miR-6838-3p	1	ND
hsa-miR-6839-5p	1	ND
hsa-miR-6841-5p	1	ND
hsa-miR-6842-3p	1	ND
hsa-miR-6842-5p	1	ND
hsa-miR-6845-5p	1	ND
hsa-miR-6846-3p	1	ND
hsa-miR-6847-3p	1	ND
hsa-miR-6847-5p	1	ND
hsa-miR-6848-5p	1	ND
hsa-miR-6849-3p	1	ND
hsa-miR-6849-5p	1	ND
hsa-miR-6853-5p	1	ND
hsa-miR-6854-5p	1	ND
hsa-miR-6855-5p	1	ND
hsa-miR-6856-3p	1	ND
hsa-miR-6857-5p	1	ND
hsa-miR-6858-3p	1	ND
hsa-miR-6860	1	ND
hsa-miR-6861-3p	1	ND
hsa-miR-6865-3p	1	ND
hsa-miR-6866-5p	1	ND
hsa-miR-6867-5p	1	ND
hsa-miR-6869-5p	1	ND
hsa-miR-6870-3p	1	ND
hsa-miR-6871-3p	1	ND
hsa-miR-6873-3p	1	ND
hsa-miR-6873-5p	1	ND
hsa-miR-6875-3p	1	ND
hsa-miR-6879-3p	1	ND
hsa-miR-6880-5p	1	ND
hsa-miR-6883-3p	1	ND
hsa-miR-6883-5p	1	ND
hsa-miR-6884-3p	1	ND
hsa-miR-6884-5p	1	ND
hsa-miR-6885-5p	1	ND
hsa-miR-6886-3p	1	ND
hsa-miR-6887-5p	1	ND
hsa-miR-6891-5p	1	ND
hsa-miR-6894-5p	1	ND
hsa-miR-6895-3p	1	ND
hsa-miR-6895-5p	1	ND
hsa-miR-708-3p	1	ND
hsa-miR-7107-3p	1	ND
hsa-miR-7107-5p	1	ND
hsa-miR-7112-3p	1	ND
hsa-miR-7112-5p	1	ND
hsa-miR-7114-3p	1	ND
hsa-miR-7156-3p	1	ND
hsa-miR-7157-3p	1	ND
hsa-miR-7157-5p	1	ND
hsa-miR-7158-5p	1	ND
hsa-miR-7160-3p	1	ND
hsa-miR-7160-5p	1	ND
hsa-miR-7161-3p	1	ND
hsa-miR-7161-5p	1	ND
hsa-miR-7162-3p	1	ND
hsa-miR-7162-5p	1	ND
hsa-miR-761	1	ND
hsa-miR-762	1	ND
hsa-miR-764	1	ND
hsa-miR-769-3p	1	ND
hsa-miR-7704	1	ND
hsa-miR-7846-3p	1	ND
hsa-miR-7850-5p	1	ND
hsa-miR-7854-3p	1	ND
hsa-miR-7855-5p	1	ND
hsa-miR-7974	1	ND
hsa-miR-7977	1	ND
hsa-miR-8052	1	ND
hsa-miR-8059	1	ND
hsa-miR-8060	1	ND
hsa-miR-8066	1	ND
hsa-miR-8071	1	ND
hsa-miR-8073	1	ND
hsa-miR-8074	1	ND
hsa-miR-8078	1	ND
hsa-miR-8080	1	ND
hsa-miR-8081	1	ND
hsa-miR-8086	1	ND
hsa-miR-875-5p	1	ND
hsa-miR-876-5p	1	ND
hsa-miR-888-3p	1	ND
hsa-miR-889-5p	1	ND
hsa-miR-891a-5p	1	ND
hsa-miR-921	1	ND
hsa-miR-922	1	ND
hsa-miR-924	1	ND
hsa-miR-92a-1-5p	1	ND
hsa-miR-92a-2-5p	1	ND
hsa-miR-92b-3p	1	ND
hsa-miR-934	1	ND
hsa-miR-93-5p	1	ND
hsa-miR-937-3p	1	ND
hsa-miR-938	1	ND
hsa-miR-939-3p	1	ND
hsa-miR-941	1	ND
hsa-miR-942-3p	1	ND
hsa-miR-9500	1	ND
hsa-miR-9851-3p	1	ND
hsa-miR-9899	1	ND
hsa-miR-99b-5p	1	ND
hsa-let-7e-5p	2	ND
hsa-miR-103a-1-5p	2	ND
hsa-miR-10400-3p	2	ND
hsa-miR-106b-3p	2	ND
hsa-miR-1180-5p	2	ND
hsa-miR-1185-1-3p	2	ND
hsa-miR-1185-2-3p	2	ND
hsa-miR-1203	2	ND
hsa-miR-12114	2	ND
hsa-miR-12126	2	ND
hsa-miR-1233-5p	2	ND
hsa-miR-124-3p	2	ND
hsa-miR-1260a	2	ND
hsa-miR-1266-5p	2	ND
hsa-miR-1268b	2	ND
hsa-miR-1281	2	ND
hsa-miR-129-1-3p	2	ND
hsa-miR-1295b-3p	2	ND
hsa-miR-1296-5p	2	ND
hsa-miR-1306-5p	2	ND
hsa-miR-1343-5p	2	ND
hsa-miR-141-3p	2	ND
hsa-miR-146b-3p	2	ND
hsa-miR-1471	2	ND
hsa-miR-149-3p	2	ND
hsa-miR-150-3p	2	ND
hsa-miR-1587	2	ND
hsa-miR-186-3p	2	ND
hsa-miR-188-5p	2	ND
hsa-miR-18a-3p	2	ND
hsa-miR-1908-3p	2	ND
hsa-miR-1976	2	ND
hsa-miR-211-3p	2	ND
hsa-miR-212-3p	2	ND
hsa-miR-212-5p	2	ND
hsa-miR-214-3p	2	ND
hsa-miR-22-3p	2	ND
hsa-miR-24-2-5p	2	ND
hsa-miR-296-3p	2	ND
hsa-miR-301b-5p	2	ND
hsa-miR-3085-3p	2	ND
hsa-miR-3085-5p	2	ND
hsa-miR-30c-2-3p	2	ND
hsa-miR-3122	2	ND
hsa-miR-3124-3p	2	ND
hsa-miR-3124-5p	2	ND
hsa-miR-3125	2	ND
hsa-miR-3127-5p	2	ND
hsa-miR-3131	2	ND
hsa-miR-3136-5p	2	ND
hsa-miR-3137	2	ND
hsa-miR-3142	2	ND
hsa-miR-3154	2	ND
hsa-miR-3155a	2	ND
hsa-miR-3157-5p	2	ND
hsa-miR-3170	2	ND
hsa-miR-3173-5p	2	ND
hsa-miR-3180	2	ND
hsa-miR-3187-5p	2	ND
hsa-miR-3191-3p	2	ND
hsa-miR-3192-5p	2	ND
hsa-miR-3202	2	ND
hsa-miR-320a-5p	2	ND
hsa-miR-320c	2	ND
hsa-miR-3616-3p	2	ND
hsa-miR-3622a-5p	2	ND
hsa-miR-3622b-5p	2	ND
hsa-miR-3648	2	ND
hsa-miR-3655	2	ND
hsa-miR-3661	2	ND
hsa-miR-3677-3p	2	ND
hsa-miR-3679-5p	2	ND
hsa-miR-3688-5p	2	ND
hsa-miR-3689a-3p	2	ND
hsa-miR-3689b-3p	2	ND
hsa-miR-3689c	2	ND
hsa-miR-3689d	2	ND
hsa-miR-3690	2	ND
hsa-miR-3691-5p	2	ND
hsa-miR-370-3p	2	ND
hsa-miR-3714	2	ND
hsa-miR-373-5p	2	ND
hsa-miR-3919	2	ND
hsa-miR-3928-3p	2	ND
hsa-miR-3928-5p	2	ND
hsa-miR-3937	2	ND
hsa-miR-3945	2	ND
hsa-miR-4252	2	ND
hsa-miR-4259	2	ND
hsa-miR-4263	2	ND
hsa-miR-4270	2	ND
hsa-miR-4278	2	ND
hsa-miR-4281	2	ND
hsa-miR-4284	2	ND
hsa-miR-4290	2	ND
hsa-miR-4296	2	ND
hsa-miR-4299	2	ND
hsa-miR-4300	2	ND
hsa-miR-4302	2	ND
hsa-miR-4311	2	ND
hsa-miR-4420	2	ND
hsa-miR-4428	2	ND
hsa-miR-4436b-3p	2	ND
hsa-miR-4448	2	ND
hsa-miR-4452	2	ND
hsa-miR-4462	2	ND
hsa-miR-4463	2	ND
hsa-miR-4469	2	ND
hsa-miR-4472	2	ND
hsa-miR-4474-3p	2	ND
hsa-miR-4478	2	ND
hsa-miR-4487	2	ND
hsa-miR-4490	2	ND
hsa-miR-4491	2	ND
hsa-miR-4505	2	ND
hsa-miR-4506	2	ND
hsa-miR-4507	2	ND
hsa-miR-4508	2	ND
hsa-miR-4518	2	ND
hsa-miR-4538	2	ND
hsa-miR-4640-3p	2	ND
hsa-miR-4640-5p	2	ND
hsa-miR-4641	2	ND
hsa-miR-4649-3p	2	ND
hsa-miR-4650-5p	2	ND
hsa-miR-4657	2	ND
hsa-miR-4663	2	ND
hsa-miR-4667-3p	2	ND
hsa-miR-4682	2	ND
hsa-miR-4684-3p	2	ND
hsa-miR-4688	2	ND
hsa-miR-4689	2	ND
hsa-miR-4691-3p	2	ND
hsa-miR-4692	2	ND
hsa-miR-4700-5p	2	ND
hsa-miR-4707-3p	2	ND
hsa-miR-4711-5p	2	ND
hsa-miR-4715-5p	2	ND
hsa-miR-4716-3p	2	ND
hsa-miR-4722-3p	2	ND
hsa-miR-4725-3p	2	ND
hsa-miR-4727-5p	2	ND
hsa-miR-4738-3p	2	ND
hsa-miR-4739	2	ND
hsa-miR-4741	2	ND
hsa-miR-4743-5p	2	ND
hsa-miR-4747-3p	2	ND
hsa-miR-4754	2	ND
hsa-miR-4768-3p	2	ND
hsa-miR-4769-5p	2	ND
hsa-miR-4774-5p	2	ND
hsa-miR-4778-3p	2	ND
hsa-miR-4784	2	ND
hsa-miR-4786-3p	2	ND
hsa-miR-483-3p	2	ND
hsa-miR-487a-5p	2	ND
hsa-miR-490-3p	2	ND
hsa-miR-504-5p	2	ND
hsa-miR-512-5p	2	ND
hsa-miR-5193	2	ND
hsa-miR-5195-3p	2	ND
hsa-miR-5196-5p	2	ND
hsa-miR-519d-5p	2	ND
hsa-miR-541-3p	2	ND
hsa-miR-542-5p	2	ND
hsa-miR-554	2	ND
hsa-miR-5571-5p	2	ND
hsa-miR-5572	2	ND
hsa-miR-558	2	ND
hsa-miR-5584-5p	2	ND
hsa-miR-567	2	ND
hsa-miR-5684	2	ND
hsa-miR-5689	2	ND
hsa-miR-5698	2	ND
hsa-miR-588	2	ND
hsa-miR-604	2	ND
hsa-miR-6074	2	ND
hsa-miR-608	2	ND
hsa-miR-6084	2	ND
hsa-miR-609	2	ND
hsa-miR-612	2	ND
hsa-miR-6127	2	ND
hsa-miR-6133	2	ND
hsa-miR-619-5p	2	ND
hsa-miR-623	2	ND
hsa-miR-637	2	ND
hsa-miR-646	2	ND
hsa-miR-6499-5p	2	ND
hsa-miR-6500-5p	2	ND
hsa-miR-6511a-5p	2	ND
hsa-miR-652-5p	2	ND
hsa-miR-653-3p	2	ND
hsa-miR-654-5p	2	ND
hsa-miR-6715b-5p	2	ND
hsa-miR-671-5p	2	ND
hsa-miR-6718-5p	2	ND
hsa-miR-6721-5p	2	ND
hsa-miR-6726-5p	2	ND
hsa-miR-6727-3p	2	ND
hsa-miR-6728-5p	2	ND
hsa-miR-6732-5p	2	ND
hsa-miR-6735-5p	2	ND
hsa-miR-6738-3p	2	ND
hsa-miR-6738-5p	2	ND
hsa-miR-6740-3p	2	ND
hsa-miR-6741-5p	2	ND
hsa-miR-6746-5p	2	ND
hsa-miR-6747-3p	2	ND
hsa-miR-6750-5p	2	ND
hsa-miR-6751-3p	2	ND
hsa-miR-6752-5p	2	ND
hsa-miR-6756-3p	2	ND
hsa-miR-6760-3p	2	ND
hsa-miR-6764-3p	2	ND
hsa-miR-6767-3p	2	ND
hsa-miR-6769b-3p	2	ND
hsa-miR-6772-3p	2	ND
hsa-miR-6772-5p	2	ND
hsa-miR-6773-5p	2	ND
hsa-miR-6774-5p	2	ND
hsa-miR-6775-5p	2	ND
hsa-miR-6776-3p	2	ND
hsa-miR-6779-3p	2	ND
hsa-miR-6779-5p	2	ND
hsa-miR-6780a-3p	2	ND
hsa-miR-6785-5p	2	ND
hsa-miR-6790-3p	2	ND
hsa-miR-6790-5p	2	ND
hsa-miR-6791-5p	2	ND
hsa-miR-6795-5p	2	ND
hsa-miR-6796-5p	2	ND
hsa-miR-6798-5p	2	ND
hsa-miR-6801-5p	2	ND
hsa-miR-6803-3p	2	ND
hsa-miR-6804-5p	2	ND
hsa-miR-6806-5p	2	ND
hsa-miR-6807-3p	2	ND
hsa-miR-6807-5p	2	ND
hsa-miR-6808-5p	2	ND
hsa-miR-6810-5p	2	ND
hsa-miR-6814-5p	2	ND
hsa-miR-6817-5p	2	ND
hsa-miR-6819-3p	2	ND
hsa-miR-6823-3p	2	ND
hsa-miR-6823-5p	2	ND
hsa-miR-6824-5p	2	ND
hsa-miR-6829-5p	2	ND
hsa-miR-6831-5p	2	ND
hsa-miR-6832-3p	2	ND
hsa-miR-6833-3p	2	ND
hsa-miR-6840-3p	2	ND
hsa-miR-6841-3p	2	ND
hsa-miR-6845-3p	2	ND
hsa-miR-6846-5p	2	ND
hsa-miR-6856-5p	2	ND
hsa-miR-6857-3p	2	ND
hsa-miR-6858-5p	2	ND
hsa-miR-6866-3p	2	ND
hsa-miR-6867-3p	2	ND
hsa-miR-6869-3p	2	ND
hsa-miR-6871-5p	2	ND
hsa-miR-6875-5p	2	ND
hsa-miR-6877-5p	2	ND
hsa-miR-6878-3p	2	ND
hsa-miR-6878-5p	2	ND
hsa-miR-6879-5p	2	ND
hsa-miR-6880-3p	2	ND
hsa-miR-6881-3p	2	ND
hsa-miR-6886-5p	2	ND
hsa-miR-6887-3p	2	ND
hsa-miR-6889-3p	2	ND
hsa-miR-6891-3p	2	ND
hsa-miR-6891-5p	2	ND
hsa-miR-6892-5p	2	ND
hsa-miR-6894-3p	2	ND
hsa-miR-7106-5p	2	ND
hsa-miR-7109-3p	2	ND
hsa-miR-7109-5p	2	ND
hsa-miR-711	2	ND
hsa-miR-7111-3p	2	ND
hsa-miR-7111-5p	2	ND
hsa-miR-7113-5p	2	ND
hsa-miR-7114-5p	2	ND
hsa-miR-7150	2	ND
hsa-miR-7152-3p	2	ND
hsa-miR-7152-5p	2	ND
hsa-miR-744-5p	2	ND
hsa-miR-766-3p	2	ND
hsa-miR-769-5p	2	ND
hsa-miR-7703	2	ND
hsa-miR-7847-3p	2	ND
hsa-miR-8057	2	ND
hsa-miR-8072	2	ND
hsa-miR-8077	2	ND
hsa-miR-8082	2	ND
hsa-miR-8085	2	ND
hsa-miR-8088	2	ND
hsa-miR-8089	2	ND
hsa-miR-877-3p	2	ND
hsa-miR-877-5p	2	ND
hsa-miR-892c-3p	2	ND
hsa-miR-920	2	ND
hsa-miR-935	2	ND
hsa-miR-936	2	ND
hsa-miR-9898	2	ND
hsa-miR-99a-3p	2	ND
hsa-miR-10392-3p	3	ND
hsa-miR-1182	3	ND
hsa-miR-1207-5p	3	ND
hsa-miR-1224-5p	3	ND
hsa-miR-1229-3p	3	ND
hsa-miR-1229-5p	3	ND
hsa-miR-1237-3p	3	ND
hsa-miR-138-5p	3	ND
hsa-miR-143-5p	3	ND
hsa-miR-1909-3p	3	ND
hsa-miR-194-3p	3	ND
hsa-miR-198	3	ND
hsa-miR-206	3	ND
hsa-miR-2113	3	ND
hsa-miR-211-5p	3	ND
hsa-miR-2392	3	ND
hsa-miR-29b-1-5p	3	ND
hsa-miR-30b-3p	3	ND
hsa-miR-3141	3	ND
hsa-miR-3151-5p	3	ND
hsa-miR-3162-3p	3	ND
hsa-miR-3173-3p	3	ND
hsa-miR-3619-5p	3	ND
hsa-miR-3652	3	ND
hsa-miR-3677-5p	3	ND
hsa-miR-3680-3p	3	ND
hsa-miR-3692-5p	3	ND
hsa-miR-3907	3	ND
hsa-miR-3911	3	ND
hsa-miR-3922-5p	3	ND
hsa-miR-4265	3	ND
hsa-miR-4268	3	ND
hsa-miR-4481	3	ND
hsa-miR-4492	3	ND
hsa-miR-4498	3	ND
hsa-miR-449c-3p	3	ND
hsa-miR-4534	3	ND
hsa-miR-4645-3p	3	ND
hsa-miR-4656	3	ND
hsa-miR-4660	3	ND
hsa-miR-4672	3	ND
hsa-miR-4687-3p	3	ND
hsa-miR-4728-5p	3	ND
hsa-miR-4731-5p	3	ND
hsa-miR-4746-5p	3	ND
hsa-miR-4748	3	ND
hsa-miR-4749-5p	3	ND
hsa-miR-4786-5p	3	ND
hsa-miR-5010-5p	3	ND
hsa-miR-502-3p	3	ND
hsa-miR-502-5p	3	ND
hsa-miR-510-5p	3	ND
hsa-miR-511-5p	3	ND
hsa-miR-514b-5p	3	ND
hsa-miR-5187-5p	3	ND
hsa-miR-518c-5p	3	ND
hsa-miR-5194	3	ND
hsa-miR-5589-5p	3	ND
hsa-miR-5693	3	ND
hsa-miR-5705	3	ND
hsa-miR-5739	3	ND
hsa-miR-6076	3	ND
hsa-miR-6085	3	ND
hsa-miR-6086	3	ND
hsa-miR-6129	3	ND
hsa-miR-6131	3	ND
hsa-miR-6165	3	ND
hsa-miR-647	3	ND
hsa-miR-650	3	ND
hsa-miR-6505-5p	3	ND
hsa-miR-6510-5p	3	ND
hsa-miR-6511a-3p	3	ND
hsa-miR-6512-3p	3	ND
hsa-miR-6734-5p	3	ND
hsa-miR-6740-5p	3	ND
hsa-miR-6745	3	ND
hsa-miR-6752-3p	3	ND
hsa-miR-6754-5p	3	ND
hsa-miR-6757-5p	3	ND
hsa-miR-6769a-3p	3	ND
hsa-miR-6769b-5p	3	ND
hsa-miR-6777-5p	3	ND
hsa-miR-6780a-5p	3	ND
hsa-miR-6781-5p	3	ND
hsa-miR-6782-5p	3	ND
hsa-miR-6794-5p	3	ND
hsa-miR-6812-3p	3	ND
hsa-miR-6815-5p	3	ND
hsa-miR-6825-5p	3	ND
hsa-miR-6826-5p	3	ND
hsa-miR-6830-3p	3	ND
hsa-miR-6835-5p	3	ND
hsa-miR-6838-5p	3	ND
hsa-miR-6861-5p	3	ND
hsa-miR-6862-5p	3	ND
hsa-miR-766-5p	3	ND
hsa-miR-7845-5p	3	ND
hsa-miR-7848-3p	3	ND
hsa-miR-885-3p	3	ND
hsa-miR-92b-5p	3	ND
hsa-miR-937-5p	3	ND
hsa-let-7b-3p	4	ND
hsa-miR-1224-3p	4	ND
hsa-miR-3120-5p	4	ND
hsa-miR-4327	4	ND
hsa-miR-4665-5p	4	ND
hsa-miR-4676-5p	4	ND
hsa-miR-4713-3p	4	ND
hsa-miR-576-3p	4	ND
hsa-miR-622	4	ND
hsa-miR-6507-3p	4	ND
hsa-miR-6511b-5p	4	ND
hsa-miR-6515-5p	4	ND
hsa-miR-664b-3p	4	ND
hsa-miR-6716-5p	4	ND
hsa-miR-6736-3p	4	ND
hsa-miR-6748-5p	4	ND
hsa-miR-6751-5p	4	ND
hsa-miR-6764-5p	4	ND
hsa-miR-6852-5p	4	ND
hsa-miR-6865-5p	4	ND
hsa-miR-6889-5p	4	ND
hsa-miR-7110-5p	4	ND
hsa-miR-765	4	ND
hsa-miR-7851-3p	4	ND
hsa-miR-874-3p	4	ND
hsa-miR-892b	4	ND
hsa-let-7c-5p	5	ND
hsa-miR-6742-5p	5	ND
hsa-miR-6787-5p	5	ND
hsa-miR-6826-3p	5	ND
hsa-miR-6870-5p	5	ND
hsa-miR-30e-3p	6	ND
hsa-miR-4433a-3p	6	ND
hsa-miR-6760-5p	6	ND
hsa-miR-1914-5p	7	ND
hsa-miR-34a-5p	22	ND
hsa-miR-96-5p	40	ND
hsa-miR-25-3p	55	ND
hsa-miR-92a-3p	116	ND
hsa-miR-19a-3p	127	ND
hsa-miR-107	1	Upregulated
hsa-miR-1226-5p	1	Upregulated
hsa-miR-1227-3p	1	Upregulated
hsa-miR-1227-5p	1	Upregulated
hsa-miR-1228-3p	1	Upregulated
hsa-miR-1843	1	Upregulated
hsa-miR-200a-3p	1	Upregulated
hsa-miR-20a-5p	1	Upregulated
hsa-miR-34b-3p	1	Upregulated
hsa-miR-3529-5p	1	Upregulated
hsa-miR-455-5p	1	Upregulated
hsa-miR-4632-5p	1	Upregulated
hsa-miR-548ah-5p	1	Upregulated
hsa-miR-548m	1	Upregulated
hsa-miR-548w	1	Upregulated
hsa-miR-549a-3p	1	Upregulated
hsa-miR-550a-3-5p	1	Upregulated
hsa-miR-593-5p	1	Upregulated
hsa-miR-595	1	Upregulated
hsa-miR-596	1	Upregulated
hsa-let-7b-5p	2	Upregulated
hsa-miR-185-3p	2	Upregulated
hsa-miR-185-5p	2	Upregulated
hsa-miR-208a-5p	2	Upregulated
hsa-miR-548ai	2	Upregulated
hsa-miR-5787	2	Upregulated
hsa-miR-597-3p	2	Upregulated
hsa-miR-128-1-5p	3	Upregulated
hsa-miR-33b-3p	3	Upregulated
hsa-miR-361-3p	3	Upregulated
hsa-miR-5001-3p	3	Upregulated
hsa-miR-548ac	3	Upregulated
hsa-miR-548t-3p	3	Upregulated
hsa-miR-548aa	7	Upregulated
hsa-miR-122-5p	8	Upregulated
hsa-miR-338-5p	17	Upregulated
hsa-miR-454-3p	27	Upregulated
hsa-miR-183-5p	28	Upregulated
hsa-miR-548d-3p	41	Upregulated
hsa-miR-1277-5p	48	Upregulated
hsa-miR-301a-3p	92	Upregulated
hsa-miR-593-3p	135	Upregulated

## Sheet: Most connected nodes
Top 30 in network mirnas2.csv_3 ranked by Degree method
Rank	Name	Score
1	IL1RN	2184
2	ADIPOQ	1130
3	GLO1	380
4	CPS1	358
5	hsa-miR-590-3p	145
6	LUM	133
7	hsa-miR-19a-3p	124
8	hsa-miR-92a-3p	114
9	MMP9	100
10	hsa-mir-181a-2-3p	82
11	MMP1	81
12	hsa-miR-128-3p	62
13	hsa-miR-25-3p	52
14	hsa-miR-1277-5p	50
15	hsa-miR-548d-3p	42
16	hsa-miR-96-5p	39
17	TIMP1	37
18	hsa-miR-183-5p	27
19	hsa-miR-454-3p	24
20	hsa-miR-4327	19
21	hsa-miR-7150	19
22	hsa-miR-6515-5p	19
23	WNK1	19
24	hsa-miR-7152-3p	19
25	hsa-miR-34a-5p	18
26	hsa-miR-4433a-3p	17
27	hsa-miR-6870-5p	17
28	hsa-miR-1207-5p	14
29	hsa-miR-4508	14
30	hsa-miR-7110-5p	14

## Sheet: Enrichment analysis
Pathway or Process	XD-score	q-value	0/10
Steroid hormone biosynthesis	0.24022	1.00000	1/15
Drug metabolism - other enzymes	0.22356	1.00000	1/16
Porphyrin and chlorophyll metabolism	0.20885	1.00000	1/17
Protein export	0.20885	1.00000	1/17
Proximal tubule bicarbonate reclamation	0.19578	1.00000	1/18
Metabolism of xenobiotics by cytochrome P450	0.17356	1.00000	1/20
Aminoacyl-tRNA biosynthesis	0.14747	1.00000	1/23
Amyotrophic lateral sclerosis (ALS)	0.14377	1.00000	2/47
Tryptophan metabolism	0.12740	1.00000	1/26
NOD-like receptor signaling pathway	0.11103	1.00000	2/59
VEGF signaling pathway	0.10259	1.00000	2/62
Long-term potentiation	0.10054	1.00000	2/63
Gastric acid secretion	0.10054	1.00000	2/63
Vasopressin-regulated water reabsorption	0.08467	1.00000	1/37
Aldosterone-regulated sodium reabsorption	0.07882	1.00000	1/38
Apoptosis	0.07232	1.00000	2/81
Vibrio cholerae infection	0.06879	1.00000	1/42
Glycolysis / Gluconeogenesis	0.06879	1.00000	1/42
Basal cell carcinoma	0.06446	1.00000	1/44
Hedgehog signaling pathway	0.06446	1.00000	1/44
T cell receptor signaling pathway	0.05308	1.00000	2/102
Calcium signaling pathway	0.05250	1.00000	3/152
Cardiac muscle contraction	0.05048	1.00000	1/52
RIG-I-like receptor signaling pathway	0.04830	1.00000	1/55
Shigellosis	0.04498	1.00000	1/56
Epithelial cell signaling in Helicobacter pylori infection	0.04323	1.00000	1/59
Neurotrophin signaling pathway	0.04059	1.00000	2/121
Leishmaniasis	0.03986	1.00000	1/62
Wnt signaling pathway	0.03606	1.00000	2/128
Fc epsilon RI signaling pathway	0.03509	1.00000	1/65
B cell receptor signaling pathway	0.03153	1.00000	1/69
Protein processing in endoplasmic reticulum	0.03111	1.00000	2/139
Pyrimidine metabolism	0.03070	1.00000	1/70
Salivary secretion	0.02911	1.00000	1/72
MAPK signaling pathway	0.02553	1.00000	3/233
Progesterone-mediated oocyte maturation	0.02419	1.00000	1/79
Small cell lung cancer	0.02369	1.00000	1/82
GnRH signaling pathway	0.02175	1.00000	1/83
Endocytosis	0.02037	1.00000	2/178
Toll-like receptor signaling pathway	0.01923	1.00000	1/90
Vascular smooth muscle contraction	0.01850	1.00000	1/89
Focal adhesion	0.01716	1.00000	2/186
Oocyte meiosis	0.01611	1.00000	1/94
Chagas disease	0.01508	1.00000	1/99
Leukocyte transendothelial migration	0.01437	1.00000	1/98
Natural killer cell mediated cytotoxicity	0.01059	1.00000	1/108
Axon guidance	0.01059	1.00000	1/111
Ubiquitin mediated proteolysis	0.00997	1.00000	1/119
Phagosome	0.00804	1.00000	1/116
Alzheimer's disease	0.00254	1.00000	1/138
Pathways in cancer	0.00097	1.00000	2/304
Regulation of actin cytoskeleton	-0.00505	1.00000	1/187
Metabolic pathways	-0.00752	1.00000	3/640
SNARE interactions in vesicular transport	-0.02248	1.00000	0/28
Bacterial invasion of epithelial cells	-0.02297	1.00000	0/64
Malaria	-0.0238	1.00000	0/42
Melanoma	-0.02465	1.00000	0/62
Renal cell carcinoma	-0.02481	1.00000	0/68
Chronic myeloid leukemia	-0.02483	1.00000	0/69
Adherens junction	-0.02486	1.00000	0/70
Hematopoietic cell lineage	-0.02506	1.00000	0/80
ErbB signaling pathway	-0.02512	1.00000	0/84
Cell adhesion molecules (CAMs)	-0.02538	1.00000	0/104
Insulin signaling pathway	-0.02554	1.00000	0/123
Jak-STAT signaling pathway	-0.02562	1.00000	0/134
Cytokine-cytokine receptor interaction	-0.02595	1.00000	0/224
Purine metabolism	-0.02644	1.00000	0/110
Primary immunodeficiency	-0.02644	1.00000	0/33
Arrhythmogenic right ventricular cardiomyopathy (ARVC)	-0.02644	1.00000	0/62
Chemokine signaling pathway	-0.02644	1.00000	0/170
mTOR signaling pathway	-0.02644	1.00000	0/49
Tight junction	-0.02644	1.00000	0/113
Fc gamma R-mediated phagocytosis	-0.02644	1.00000	0/82
Adipocytokine signaling pathway	-0.02644	1.00000	0/57
Colorectal cancer	-0.02644	1.00000	0/61
Pancreatic cancer	-0.02644	1.00000	0/70
Endometrial cancer	-0.02644	1.00000	0/50
Glioma	-0.02644	1.00000	0/60
Prostate cancer	-0.02644	1.00000	0/84
Acute myeloid leukemia	-0.02644	1.00000	0/52
Non-small cell lung cancer	-0.02644	1.00000	0/51
Peroxisome	-0.02644	1.00000	0/56
Amino sugar and nucleotide sugar metabolism	-0.02644	1.00000	0/25
Oxidative phosphorylation	-0.02644	1.00000	0/94
Parkinson's disease	-0.02644	1.00000	0/99
Huntington's disease	-0.02644	1.00000	0/149
Proteasome	-0.02644	1.00000	0/41
Antigen processing and presentation	-0.02644	1.00000	0/50
Intestinal immune network for IgA production	-0.02644	1.00000	0/36
Type I diabetes mellitus	-0.02644	1.00000	0/29
Asthma	-0.02644	1.00000	0/19
Autoimmune thyroid disease	-0.02644	1.00000	0/32
Systemic lupus erythematosus	-0.02644	1.00000	0/67
Allograft rejection	-0.02644	1.00000	0/25
Graft-versus-host disease	-0.02644	1.00000	0/25
Viral myocarditis	-0.02644	1.00000	0/57
Glycerophospholipid metabolism	-0.02644	1.00000	0/35
Ether lipid metabolism	-0.02644	1.00000	0/16
Arachidonic acid metabolism	-0.02644	1.00000	0/26
Linoleic acid metabolism	-0.02644	1.00000	0/11
Long-term depression	-0.02644	1.00000	0/57
Glycosylphosphatidylinositol(GPI)-anchor biosynthesis	-0.02644	1.00000	0/14
Base excision repair	-0.02644	1.00000	0/32
Lysosome	-0.02644	1.00000	0/75
ABC transporters	-0.02644	1.00000	0/20
PPAR signaling pathway	-0.02644	1.00000	0/39
Spliceosome	-0.02644	1.00000	0/117
Pathogenic Escherichia coli infection	-0.02644	1.00000	0/47
Homologous recombination	-0.02644	1.00000	0/28
Non-homologous end-joining	-0.02644	1.00000	0/13
Nicotinate and nicotinamide metabolism	-0.02644	1.00000	0/11
Lysine degradation	-0.02644	1.00000	0/32
Neuroactive ligand-receptor interaction	-0.02644	1.00000	0/214
Cell cycle	-0.02644	1.00000	0/120
p53 signaling pathway	-0.02644	1.00000	0/62
Retinol metabolism	-0.02644	1.00000	0/12
Bladder cancer	-0.02644	1.00000	0/38
N-Glycan biosynthesis	-0.02644	1.00000	0/25
RNA degradation	-0.02644	1.00000	0/53
Nucleotide excision repair	-0.02644	1.00000	0/42
Cytosolic DNA-sensing pathway	-0.02644	1.00000	0/40
TGF-beta signaling pathway	-0.02644	1.00000	0/79
Collecting duct acid secretion	-0.02644	1.00000	0/16
ECM-receptor interaction	-0.02644	1.00000	0/77
Amoebiasis	-0.02644	1.00000	0/98
Glycerolipid metabolism	-0.02644	1.00000	0/20
Thyroid cancer	-0.02644	1.00000	0/25
Cysteine and methionine metabolism	-0.02644	1.00000	0/27
Hypertrophic cardiomyopathy (HCM)	-0.02644	1.00000	0/72
Dilated cardiomyopathy	-0.02644	1.00000	0/77
Gap junction	-0.02644	1.00000	0/80
Phosphatidylinositol signaling system	-0.02644	1.00000	0/62
Inositol phosphate metabolism	-0.02644	1.00000	0/47
Fatty acid metabolism	-0.02644	1.00000	0/26
Valine, leucine and isoleucine degradation	-0.02644	1.00000	0/27
Melanogenesis	-0.02644	1.00000	0/82
Regulation of autophagy	-0.02644	1.00000	0/21
DNA replication	-0.02644	1.00000	0/33
Sphingolipid metabolism	-0.02644	1.00000	0/22
One carbon pool by folate	-0.02644	1.00000	0/10
RNA polymerase	-0.02644	1.00000	0/26
Basal transcription factors	-0.02644	1.00000	0/32
Notch signaling pathway	-0.02644	1.00000	0/42
Mismatch repair	-0.02644	1.00000	0/23
Starch and sucrose metabolism	-0.02644	1.00000	0/21
Drug metabolism - cytochrome P450	-0.02644	1.00000	0/17
Complement and coagulation cascades	-0.02644	1.00000	0/65
Selenoamino acid metabolism	-0.02644	1.00000	0/17
Glyoxylate and dicarboxylate metabolism	-0.02644	1.00000	0/10
Olfactory transduction	-0.02644	1.00000	0/25
Other glycan degradation	-0.02644	1.00000	0/10
Pyruvate metabolism	-0.02644	1.00000	0/26
Prion diseases	-0.02644	1.00000	0/35
Biosynthesis of unsaturated fatty acids	-0.02644	1.00000	0/11
Glycine, serine and threonine metabolism	-0.02644	1.00000	0/18
Taste transduction	-0.02644	1.00000	0/22
Ribosome	-0.02644	1.00000	0/77
O-Glycan biosynthesis	-0.02644	1.00000	0/12
Nitrogen metabolism	-0.02644	1.00000	0/14
Arginine and proline metabolism	-0.02644	1.00000	0/37
Tyrosine metabolism	-0.02644	1.00000	0/17
Butanoate metabolism	-0.02644	1.00000	0/14
Glutathione metabolism	-0.02644	1.00000	0/26
Renin-angiotensin system	-0.02644	1.00000	0/16
Alanine, aspartate and glutamate metabolism	-0.02644	1.00000	0/21
Type II diabetes mellitus	-0.02644	1.00000	0/43
Phototransduction	-0.02644	1.00000	0/22
Circadian rhythm - mammal	-0.02644	1.00000	0/21
Citrate cycle (TCA cycle)	-0.02644	1.00000	0/26
Dorso-ventral axis formation	-0.02644	1.00000	0/20
Propanoate metabolism	-0.02644	1.00000	0/19
Maturity onset diabetes of the young	-0.02644	1.00000	0/19
beta-Alanine metabolism	-0.02644	1.00000	0/15
Fructose and mannose metabolism	-0.02644	1.00000	0/29
Pentose phosphate pathway	-0.02644	1.00000	0/20
Galactose metabolism	-0.02644	1.00000	0/17
Riboflavin metabolism	-0.02644	1.00000	0/11

## Sheet: Small molecules and targets
ID	Target
let-7a-5p	126-Tri-O-galloyl-beta-D-glucopyranose
let-7a-5p	Metformin
let-7a-5p	Metformin
let-7a-5p	CDF(analogues of curcumin)
let-7a-5p	Marine fungal metabolite 1386A
let-7a-5p	Curcumin
let-7a-5p	Enoxacin
let-7a-5p	Arsenic trioxide
let-7a-5p	Polylysine
let-7a-5p	Etoposide
let-7a-5p	Formaldehyde
let-7a-5p	Enoxacin
let-7a-5p	Etoposide
let-7a-5p	All-trans-retinoic acid (ATRA)
let-7a-5p	XMD8-92
let-7a-5p	17beta-estradiol (E2)
let-7a-5p	5-fluorouracil
let-7a-5p	Aidi injection
let-7a-5p	Trichostatin A (TSA)
let-7a-5p	Trypaflavine
let-7a-5p	Vitamin D3
let-7a-5p	Hydroxychloroquine
let-7a-5p	Hydroxamic acid HDACi LAQ824
let-7a-5p	Hydroxamic acid HDACi LAQ824
let-7a-5p	Caudatin
let-7a-5p	Prednisone
let-7a-5p	Gemcitabine
let-7d-5p	CDF(analogues of curcumin)
let-7d-5p	Ginsenoside Rh2
let-7d-5p	Benzene
let-7d-5p	Benzene
let-7d-5p	Marine fungal metabolite 1386A
let-7d-5p	Olea europaea leaf extract
let-7d-5p	Cocaine
let-7d-5p	Gemcitabine
let-7d-5p	Vitamin D3
let-7d-5p	Ginsenoside Rh2
let-7d-5p	Arsenic trioxide
let-7d-5p	Formaldehyde
let-7d-5p	Temozolomide
let-7d-5p	All-trans-retinoic acid (ATRA)
let-7d-5p	Hydroxamic acid HDACi LAQ824
let-7d-5p	17beta-estradiol (E2)
let-7d-5p	126-Tri-O-galloyl-beta-D-glucopyranose
let-7d-5p	5-fluorouracil
mir-16-5p	5-fluorouracil
mir-16-5p	Cisplatin
mir-16-5p	Bortezomib
mir-16-5p	Calcium sulfate (CaS)
mir-16-5p	Enoxacin
mir-16-5p	Cisplatin
mir-16-5p	Curcumin
mir-16-5p	Arsenic trioxide
mir-16-5p	Estrogen
mir-16-5p	5-fluorouracil
mir-16-5p	All-trans-retinoic acid (ATRA)
mir-16-5p	Melphalan
mir-16-5p	Nicotine
mir-16-5p	Cisplatin
mir-16-5p	Glucose
mir-16-5p	Trypaflavine
mir-16-5p	Marine fungal metabolite 1386A
mir-16-5p	Morphine
mir-16-5p	Trichostatin A (TSA)
mir-16-5p	Curcumin
mir-16-5p	Curcumin
mir-16-5p	Benzo(a)pyrene
mir-16-5p	All-trans-retinoic acid (ATRA)
mir-16-5p	Glucocorticoid
mir-16-5p	Formaldehyde
mir-16-5p	Ginsenoside Rh2
mir-16-5p	Polylysine
mir-16-5p	Diethylstilbestrol
mir-16-5p	Gemcitabine
mir-16-5p	Glucocorticoid
mir-16-5p	Bisphenol A
mir-16-5p	Glucocorticoid
mir-16-5p	Fluoxetine
mir-16-5p	Genistein
mir-16-5p	Doxorubicin
mir-16-5p	Vincristine
mir-16-5p	Tamoxifen
mir-16-5p	Nutlin
mir-17-5p	Arsenic trioxide
mir-17-5p	5-azacytidine (5-AzaC)
mir-17-5p	5-fluorouracil
mir-17-5p	Camptothecin
mir-17-5p	Testosterone + 125-Dihydroxyvitamin D3
mir-17-5p	Trypaflavine
mir-17-5p	Polylysine
mir-17-5p	126-Tri-O-galloyl-beta-D-glucopyranose
mir-17-5p	17beta-estradiol (E2)
mir-17-5p	17beta-estradiol (E2)
mir-17-5p	Medroxyprogesterone acetate
mir-17-5p	Cisplatin
mir-17-5p	Bicalutamide
mir-17-5p	Bicalutamide
mir-17-5p	Sulindac sulfide
mir-17-5p	Diethylstilbestrol
mir-17-5p	17beta-estradiol (E2)
mir-17-5p	Medroxyprogesterone acetate
mir-17-5p	Formaldehyde
mir-17-5p	Proanthocyanin
mir-17-5p	Cisplatin
mir-17-3p	Formaldehyde
mir-17-3p	Vorinostat (SAHA)
mir-20a-5p	Progesterone
mir-20a-5p	Oltipraz
mir-20a-5p	Hydroxamic acid HDACi LAQ824
mir-20a-5p	Diethylstilbestrol
mir-20a-5p	5-fluorouracil
mir-20a-5p	Marine fungal metabolite 1386A
mir-20a-5p	Cocaine
mir-20a-5p	Curcumin
mir-20a-5p	Formaldehyde
mir-20a-5p	5-fluorouracil
mir-20a-5p	Bisphenol A
mir-20a-5p	Trichostatin A (TSA)
mir-20a-5p	5-azacytidine (5-AzaC)
mir-20a-5p	Testosterone + 125-Dihydroxyvitamin D3
mir-21-5p	5-fluorouracil
mir-21-5p	17beta-estradiol (E2)
mir-21-5p	5-fluorouracil
mir-21-5p	17beta-estradiol (E2)
mir-21-5p	17beta-estradiol (E2)
mir-21-5p	CDF(analogues of curcumin) + gemcitabine
mir-21-5p	Cisplatin
mir-21-5p	Curcumin
mir-21-5p	Curcumin
mir-21-5p	Diazobenzene and its derivatives
mir-21-5p	17beta-estradiol (E2)
mir-21-5p	Curcumin
mir-21-5p	Bisphenol A
mir-21-5p	Bisphenol A
mir-21-5p	Bisphenol A
mir-21-5p	Caudatin
mir-21-5p	CDF(analogues of curcumin)
mir-21-5p	Gemcitabine
mir-21-5p	Gemcitabine
mir-21-5p	Ginsenoside Rh2
mir-21-5p	Ginsenoside Rh2
mir-21-5p	Ginsenoside Rh2
mir-21-5p	Glossy ganoderma spore oil
mir-21-5p	Dihydrotestosterone(DHT)
mir-21-5p	17beta-estradiol (E2)
mir-21-5p	Hydroxamic acid HDACi LAQ824
mir-21-5p	Hydroxychloroquine
mir-21-5p	Hydroxychloroquine
mir-21-5p	Marine fungal metabolite 1386A
mir-21-5p	Gemcitabine
mir-21-5p	Microcystin-LR (MC-LR)
mir-21-5p	Nicotine
mir-21-5p	Nicotine
mir-21-5p	5-fluorouracil
mir-21-5p	All-trans-retinoic acid (ATRA)
mir-21-5p	Glucocorticoid
mir-21-5p	Glucocorticoid
mir-21-5p	Arsenite
mir-21-5p	Sulindac sulfide
mir-21-5p	Sunitinib
mir-21-5p	Temozolomide
mir-21-5p	Matrine
mir-21-5p	Trastuzumab
mir-21-5p	Trastuzumab
mir-21-5p	Trichostatin A (TSA)
mir-21-5p	Trichostatin A (TSA)
mir-21-5p	Trimetazidine (TMZ)
mir-21-5p	Triptolide
mir-21-5p	Trypaflavine
mir-21-5p	Valproate
mir-21-5p	Dihydrotestosterone(DHT)
mir-21-5p	Doxorubicin
mir-21-5p	Enoxacin
mir-21-5p	Etoposide
mir-21-5p	Trastuzumab
mir-21-5p	Formaldehyde
mir-21-5p	Progesterone
mir-21-5p	CDF(analogues of curcumin) + gemcitabine
mir-21-5p	All-trans-retinoic acid (ATRA)
mir-21-5p	Arsenic trioxide
mir-21-5p	Prednisone
mir-21-5p	Morphine
mir-21-5p	CDF(analogues of curcumin)
mir-21-5p	Prednisone
mir-21-5p	Polylysine
mir-22-3p	Curcumin
mir-22-3p	Curcumin
mir-22-3p	Dihydrotestosterone(DHT)
mir-22-3p	Curcumin
mir-22-3p	Diethylstilbestrol
mir-22-3p	Doxorubicin
mir-22-3p	Hydroxamic acid HDACi LAQ824
mir-22-3p	Testosterone + 125-Dihydroxyvitamin D3
mir-22-3p	Trichostatin A (TSA)
mir-22-3p	All-trans-retinoic acid (ATRA)
mir-22-3p	Calcium sulfate (CaS)
mir-22-3p	Arsenic trioxide
mir-22-3p	Curcumin
mir-22-3p	Vitamin D3
mir-22-3p	Trichostatin A (TSA)
mir-23a-3p	5-fluorouracil
mir-23a-3p	17beta-estradiol (E2)
mir-23a-3p	Diethylstilbestrol
mir-23a-3p	Enoxacin
mir-23a-3p	Bio-Oss
mir-23a-3p	Curcumin
mir-23a-3p	Morphine
mir-23a-3p	5-fluorouracil
mir-23a-3p	17beta-estradiol (E2)
mir-23a-3p	Trastuzumab
mir-23a-3p	Formaldehyde
mir-23a-3p	Medroxyprogesterone acetate
mir-23a-3p	Essential amino acids (EAA)
mir-23a-3p	17beta-estradiol (E2)
mir-23a-3p	Medroxyprogesterone acetate
mir-23a-3p	Trastuzumab
mir-24-3p	5-fluorouracil
mir-24-3p	5-fluorouracil
mir-24-3p	Arsenic trioxide
mir-24-3p	5-fluorouracil
mir-24-3p	Curcumin
mir-24-3p	Cyclosporin A(CsA)
mir-24-3p	Floxuridine (FdU)
mir-24-3p	Bio-Oss
mir-24-3p	Trichostatin A (TSA)
mir-24-3p	Morphine
mir-24-3p	Arsenic trioxide
mir-24-3p	Topotecan
mir-24-3p	Formaldehyde
mir-24-3p	Irinotecan
mir-24-3p	Gemcitabine
mir-24-3p	Ethanol
mir-24-3p	Olea europaea leaf extract
mir-24-3p	126-Tri-O-galloyl-beta-D-glucopyranose
mir-24-3p	Temozolomide
mir-24-3p	Bleomycin
mir-24-3p	Etoposide
mir-24-3p	Cisplatin
mir-24-3p	Methotrexate
mir-26a-5p	CDF(analogues of curcumin)
mir-26a-5p	Metformin
mir-26a-5p	Curcumin
mir-26a-5p	Diethylstilbestrol
mir-26a-5p	Trastuzumab
mir-26a-5p	Trastuzumab
mir-26a-5p	Morphine
mir-26a-5p	126-Tri-O-galloyl-beta-D-glucopyranose
mir-26a-5p	Diethylstilbestrol
mir-26a-5p	Enoxacin
mir-26a-5p	Marine fungal metabolite 1386A
mir-26a-5p	Tamoxifen
mir-26a-5p	Metformin
mir-26a-5p	Trastuzumab
mir-26a-5p	Trastuzumab
mir-26a-5p	Temozolomide
mir-26a-5p	Gemcitabine
mir-26a-5p	Formaldehyde
mir-26a-5p	Hydroxamic acid HDACi LAQ824
mir-26a-5p	Vitamin D3
mir-27a-3p	5-fluorouracil
mir-27a-3p	Aidi injection
mir-27a-3p	Arsenic trioxide
mir-27a-3p	5-fluorouracil
mir-27a-3p	Formaldehyde
mir-27a-3p	Gemcitabine
mir-27a-3p	Hydroxamic acid HDACi LAQ824
mir-27a-3p	Paclitaxel
mir-27a-3p	Trichostatin A (TSA)
mir-27a-3p	Glucocorticoid
mir-27a-3p	Berbamine derivative(BBMD3)
mir-27a-3p	Bilobalide
mir-27a-3p	Bio-Oss
mir-27a-3p	Vinblastine
mir-27a-3p	Dexamethasone
mir-27a-3p	5-fluorouracil
mir-27a-3p	Calcium sulfate (CaS)
mir-27a-3p	Genistein
mir-27a-3p	126-Tri-O-galloyl-beta-D-glucopyranose
mir-27a-3p	Curcumin
mir-27a-3p	17beta-estradiol (E2)
mir-29a-3p	1alpha25-Dihydroxyvitamin D3
mir-29a-3p	Arsenic trioxide
mir-29a-3p	Dihydrotestosterone(DHT)
mir-29a-3p	Arsenic trioxide
mir-29a-3p	Dihydrotestosterone(DHT)
mir-29a-3p	Glucocorticoid
mir-29a-3p	Bisphenol A
mir-29a-3p	Glucose
mir-29a-3p	Isoflavone
mir-29a-3p	Marine fungal metabolite 1386A
mir-29a-3p	Glucose
mir-29a-3p	Testosterone
mir-29a-3p	Glucose
mir-29a-3p	Oxaliplatin (L-OHP)
mir-29a-3p	5-fluorouracil
mir-29a-3p	Arsenic trioxide
mir-29a-3p	5-fluorouracil
mir-29a-3p	Testosterone + 125-Dihydroxyvitamin D3
mir-29a-3p	Trichostatin A (TSA)
mir-29a-3p	Trichostatin A (TSA)
mir-100-5p	126-Tri-O-galloyl-beta-D-glucopyranose
mir-100-5p	Goserelin
mir-100-5p	Formaldehyde
mir-100-5p	Bicalutamide
mir-100-5p	Arsenic trioxide
mir-100-5p	Trastuzumab
mir-100-5p	Docetaxel
mir-100-5p	Glucocorticoid
mir-100-5p	Glucocorticoid
mir-100-5p	Ginsenoside Rh2
mir-100-5p	Trichostatin A (TSA)
mir-100-5p	Etoposide
mir-100-5p	Trastuzumab
mir-103a-3p	Trichostatin A (TSA)
mir-103a-3p	Formaldehyde
mir-103a-3p	Morphine
mir-103a-3p	5-fluorouracil
mir-103a-3p	17beta-estradiol (E2)
mir-103a-3p	Marine fungal metabolite 1386A
mir-103a-3p	Trichostatin A (TSA)
mir-103a-3p	Curcumin
mir-103a-3p	Morphine
mir-106a-5p	Diethylstilbestrol
mir-106a-5p	Cisplatin
mir-106a-5p	Vorinostat (SAHA)
mir-106a-5p	Diethylstilbestrol
mir-106a-5p	Bisphenol A
mir-106a-5p	Formaldehyde
mir-106a-5p	Narangin
mir-106a-5p	Bicalutamide
mir-106a-5p	Cisplatin
mir-106a-5p	5-fluorouracil
mir-106a-5p	Cisplatin
mir-107	Morphine
mir-107	Anthranilamide-pyrazolo[15-a]pyrimidine
mir-107	Ginsenoside Rh2
mir-107	All-trans-retinoic acid (ATRA)
mir-107	17beta-estradiol (E2)
mir-107	Trichostatin A (TSA)
mir-107	All-trans-retinoic acid (ATRA)
mir-107	Formaldehyde
mir-107	Marine fungal metabolite 1386A
mir-107	Morphine
mir-107	Trichostatin A (TSA)
mir-7-5p	126-Tri-O-galloyl-beta-D-glucopyranose
mir-7-5p	5-fluorouracil
mir-7-5p	Interleukin 13 (IL-13)
mir-7-5p	Marine fungal metabolite 1386A
mir-7-5p	Goserelin
mir-7-5p	Arsenic trioxide
mir-7-5p	Berbamine derivative(BBMD3)
mir-7-5p	Aidi injection
mir-7-5p	Enoxacin
mir-7-5p	Curcumin
mir-7-5p	Lithium
mir-181a-5p	Cocaine
mir-181a-5p	Ginsenoside Rh2
mir-181a-5p	Curcumin
mir-181a-5p	All-trans-retinoic acid (ATRA)
mir-181a-5p	Glucocorticoid
mir-181a-5p	Marine fungal metabolite 1386A
mir-181a-5p	Triptolide
mir-181a-5p	Formaldehyde
mir-181a-5p	126-Tri-O-galloyl-beta-D-glucopyranose
mir-181a-5p	Doxorubicin
mir-181a-5p	Bufalin
mir-181a-5p	Cisplatin
mir-181a-5p	Glucocorticoid
mir-181a-5p	Adriamycin
mir-181a-5p	Gemcitabine
mir-181a-5p	Docosahexaenoic acid
mir-181a-5p	Arsenic trioxide
mir-181a-5p	Enoxacin
mir-181a-5p	Curcumin
mir-181a-5p	Formaldehyde
mir-181a-5p	Oleic acid
mir-181a-5p	Cytarabine
mir-181a-5p	Daunorubicin
mir-181a-5p	Mitoxantrone
mir-181a-5p	Fluoxetine
mir-210-3p	5-fluorouracil
mir-210-3p	Arsenic trioxide
mir-210-3p	Aidi injection
mir-210-3p	Arsenic trioxide
mir-210-3p	Arsenic trioxide
mir-210-3p	Temozolomide
mir-210-3p	Trastuzumab
mir-210-3p	Trastuzumab
mir-210-3p	Vincristine
mir-210-3p	Curcumin
mir-210-3p	Trastuzumab
mir-210-3p	Olea europaea leaf extract
mir-210-3p	Goserelin
mir-210-3p	Ginsenoside Rh2
mir-210-3p	Bicalutamide
mir-210-3p	Lenalidomide
mir-221-3p	Atorvastatin
mir-221-3p	Arsenic trioxide
mir-221-3p	Ginsenoside Rh2
mir-221-3p	Activin A
mir-221-3p	Emodin
mir-221-3p	Vitamin D3
mir-221-3p	Lithium (Li)
mir-221-3p	Emodin
mir-221-3p	Docosahexaenoic acid
mir-221-3p	Morphine
mir-221-3p	Trichostatin A (TSA)
mir-221-3p	Dihydrotestosterone(DHT)
mir-221-3p	Sunitinib
mir-200b-3p	CDF(analogues of curcumin) + gemcitabine
mir-200b-3p	Docetaxel
mir-200b-3p	CDF(analogues of curcumin)
mir-200b-3p	CDF(analogues of curcumin)
mir-200b-3p	Anthranilamide-pyrazolo[15-a]pyrimidine
mir-200b-3p	Bicalutamide
mir-200b-3p	Glucose
mir-200b-3p	Goserelin
mir-200b-3p	Hydrogen peroxide (H2O2)
mir-200b-3p	Metformin
mir-200b-3p	Vorinostat (SAHA)
mir-200b-3p	Hydroxycamptothecin (HCPT)
mir-200b-3p	All-trans-retinoic acid (ATRA)
mir-200b-3p	17beta-estradiol (E2)
mir-200b-3p	5-fluorouracil
mir-200b-3p	5-fluorouracil
mir-23b-3p	17beta-estradiol (E2)
mir-23b-3p	17beta-estradiol (E2)
mir-23b-3p	Formaldehyde
mir-23b-3p	Cisplatin
mir-23b-3p	Curcumin
mir-23b-3p	Medroxyprogesterone acetate
mir-23b-3p	Glucose
mir-23b-3p	Hydroxamic acid HDACi LAQ824
mir-23b-3p	5-fluorouracil
mir-23b-3p	Trichostatin A (TSA)
mir-23b-3p	Morphine
mir-23b-3p	Ginsenoside Rh2
mir-23b-3p	Bicalutamide
mir-23b-3p	Arsenic trioxide
mir-130a-3p	Benzene
mir-130a-3p	Benzene
mir-130a-3p	Formaldehyde
mir-130a-3p	Progesterone
mir-126-5p	17beta-estradiol (E2)
mir-126-3p	Enoxacin
mir-126-3p	17beta-estradiol (E2)
mir-126-3p	Calcitriol
mir-126-3p	Diethylstilbestrol
mir-126-3p	Formaldehyde
mir-126-3p	Glucocorticoid
mir-126-3p	Mistletoe lectin-I
mir-126-3p	Paclitaxel
mir-126-3p	Trichostatin A (TSA)
mir-126-3p	Vorinostat (SAHA)
mir-126-3p	Aidi injection
mir-126-3p	Aidi injection
mir-126-3p	Arsenic trioxide
mir-146a-5p	Arsenic trioxide
mir-146a-5p	Enoxacin
mir-146a-5p	Bisphenol A
mir-146a-5p	Benzo(a)pyrene
mir-146a-5p	Bisphenol A
mir-146a-5p	Bisphenol A
mir-146a-5p	Glucocorticoid
mir-146a-5p	CDF(analogues of curcumin)
mir-146a-5p	Imatinib mesylate
mir-146a-5p	Vitamin D3
mir-146a-5p	Imatinib mesylate
mir-146a-5p	Glucocorticoid
mir-146a-5p	Phorbol 12-myristate 13-acetate (PMA)
mir-146a-5p	Prednisone
mir-146a-5p	17beta-estradiol (E2)
mir-146a-5p	Morphine
mir-146a-5p	Nicotine
mir-146a-5p	Trichostatin A (TSA)
mir-200c-3p	Arsenic trioxide
mir-200c-3p	5-fluorouracil
mir-200c-3p	Activin A
mir-200c-3p	All-trans-retinoic acid (ATRA)
mir-200c-3p	Marine fungal metabolite 1386A
mir-200c-3p	5-fluorouracil
mir-200c-3p	Metformin
mir-200c-3p	Paclitaxel + Cyclopamine
mir-200c-3p	Trichostatin A (TSA)
mir-200c-3p	Trichostatin A (TSA)
mir-200c-3p	CDF(analogues of curcumin)
mir-200c-3p	CDF(analogues of curcumin)
mir-200c-3p	CDF(analogues of curcumin) + gemcitabine
mir-200c-3p	13-bis(2 chloroethyl)-1-nitrosourea (BCNU)
mir-200c-3p	17beta-estradiol (E2)
mir-200c-3p	Hydrogen peroxide (H2O2)
mir-200c-3p	Catechin
mir-200c-3p	DNA methyltransferases (DNMTs) + 5-azacytidine (5-AzaC)
mir-200c-3p	Glucose
mir-200c-3p	Curcumin
mir-200c-3p	Hydroxamic acid HDACi LAQ824
mir-155-5p	Arsenic trioxide
mir-155-5p	Curcumin
mir-155-5p	Gemcitabine
mir-155-5p	Adrenaline
mir-155-5p	Aidi injection
mir-155-5p	Temozolomide
mir-155-5p	Trichostatin A (TSA)
mir-155-5p	Ginsenoside Rh2
mir-155-5p	Glucocorticoid
mir-155-5p	Morphine
mir-155-5p	Glucocorticoid
mir-155-5p	Bisphenol A
mir-155-5p	Medpor
mir-155-5p	5-fluorouracil
mir-155-5p	Lithium (Li)
mir-155-5p	Vorinostat (SAHA)
mir-302c-3p	1alpha25-Dihydroxyvitamin D3
mir-302c-3p	126-Tri-O-galloyl-beta-D-glucopyranose
mir-302c-3p	Glucose
mir-326	126-Tri-O-galloyl-beta-D-glucopyranose
mir-326	Gemcitabine
mir-326	Etoposide
mir-326	Doxorubicin
mir-424-5p	Bicalutamide
mir-424-5p	17beta-estradiol (E2)
mir-424-5p	Ginsenoside Rh2
mir-424-5p	Medpor
mir-424-5p	126-Tri-O-galloyl-beta-D-glucopyranose
mir-424-5p	Formaldehyde
mir-424-5p	Vitamin D3
let-7a-3p	Emodin
mir-21-3p	Ginsenoside Rh2
mir-22-5p	Vorinostat (SAHA)
mir-27a-5p	Ethanol
mir-29a-5p	Narangin
mir-29a-5p	Emodin
mir-181a-2-3p	Hydroxycamptothecin (HCPT)
mir-181a-2-3p	Interleukin 13 (IL-13)
mir-23b-5p	Hydroxycamptothecin (HCPT)
mir-210	5-fluorouracil
mir-210	Arsenic trioxide
mir-210	Aidi injection
mir-210	Arsenic trioxide
mir-210	Arsenic trioxide
mir-210	Temozolomide
mir-210	Trastuzumab
mir-210	Trastuzumab
mir-210	Vincristine
mir-210	Curcumin
mir-210	Trastuzumab
mir-210	Olea europaea leaf extract
mir-210	Goserelin
mir-210	Ginsenoside Rh2
mir-210	Bicalutamide
mir-210	Lenalidomide
let-7a	126-Tri-O-galloyl-beta-D-glucopyranose
let-7a	Metformin
let-7a	Metformin
let-7a	CDF(analogues of curcumin)
let-7a	Marine fungal metabolite 1386A
let-7a	Curcumin
let-7a	Enoxacin
let-7a	Arsenic trioxide
let-7a	Polylysine
let-7a	Etoposide
let-7a	Formaldehyde
let-7a	Enoxacin
let-7a	Etoposide
let-7a	All-trans-retinoic acid (ATRA)
let-7a	XMD8-92
let-7a	17beta-estradiol (E2)
let-7a	5-fluorouracil
let-7a	Aidi injection
let-7a	Trichostatin A (TSA)
let-7a	Trypaflavine
let-7a	Vitamin D3
let-7a	Hydroxychloroquine
let-7a	Hydroxamic acid HDACi LAQ824
let-7a	Hydroxamic acid HDACi LAQ824
let-7a	Caudatin
let-7a	Prednisone
let-7a	Gemcitabine
let-7d	CDF(analogues of curcumin)
let-7d	Ginsenoside Rh2
let-7d	Benzene
let-7d	Benzene
let-7d	Marine fungal metabolite 1386A
let-7d	Olea europaea leaf extract
let-7d	Cocaine
let-7d	Gemcitabine
let-7d	Vitamin D3
let-7d	Ginsenoside Rh2
let-7d	Arsenic trioxide
let-7d	Formaldehyde
let-7d	Temozolomide
let-7d	All-trans-retinoic acid (ATRA)
let-7d	Hydroxamic acid HDACi LAQ824
let-7d	17beta-estradiol (E2)
let-7d	126-Tri-O-galloyl-beta-D-glucopyranose
let-7d	5-fluorouracil
mir-16	5-fluorouracil
mir-16	Cisplatin
mir-16	Bortezomib
mir-16	Calcium sulfate (CaS)
mir-16	Enoxacin
mir-16	Cisplatin
mir-16	Curcumin
mir-16	Arsenic trioxide
mir-16	Estrogen
mir-16	5-fluorouracil
mir-16	All-trans-retinoic acid (ATRA)
mir-16	Melphalan
mir-16	Nicotine
mir-16	Cisplatin
mir-16	Glucose
mir-16	Trypaflavine
mir-16	Marine fungal metabolite 1386A
mir-16	Morphine
mir-16	Trichostatin A (TSA)
mir-16	Curcumin
mir-16	Curcumin
mir-16	Benzo(a)pyrene
mir-16	All-trans-retinoic acid (ATRA)
mir-16	Glucocorticoid
mir-16	Formaldehyde
mir-16	Ginsenoside Rh2
mir-16	Polylysine
mir-16	Diethylstilbestrol
mir-16	Gemcitabine
mir-16	Glucocorticoid
mir-16	Bisphenol A
mir-16	Glucocorticoid
mir-16	Fluoxetine
mir-16	Genistein
mir-16	Doxorubicin
mir-16	Vincristine
mir-16	Tamoxifen
mir-16	Nutlin
mir-17	Arsenic trioxide
mir-17	5-azacytidine (5-AzaC)
mir-17	5-fluorouracil
mir-17	Camptothecin
mir-17	Testosterone + 125-Dihydroxyvitamin D3
mir-17	Trypaflavine
mir-17	Polylysine
mir-17	126-Tri-O-galloyl-beta-D-glucopyranose
mir-17	17beta-estradiol (E2)
mir-17	17beta-estradiol (E2)
mir-17	Medroxyprogesterone acetate
mir-17	Cisplatin
mir-17	Bicalutamide
mir-17	Bicalutamide
mir-17	Sulindac sulfide
mir-17	Diethylstilbestrol
mir-17	17beta-estradiol (E2)
mir-17	Medroxyprogesterone acetate
mir-17	Formaldehyde
mir-17	Proanthocyanin
mir-17	Cisplatin
mir-17*	Formaldehyde
mir-17*	Vorinostat (SAHA)
mir-20a	Progesterone
mir-20a	Oltipraz
mir-20a	Hydroxamic acid HDACi LAQ824
mir-20a	Diethylstilbestrol
mir-20a	5-fluorouracil
mir-20a	Marine fungal metabolite 1386A
mir-20a	Cocaine
mir-20a	Curcumin
mir-20a	Formaldehyde
mir-20a	5-fluorouracil
mir-20a	Bisphenol A
mir-20a	Trichostatin A (TSA)
mir-20a	5-azacytidine (5-AzaC)
mir-20a	Testosterone + 125-Dihydroxyvitamin D3
mir-21	5-fluorouracil
mir-21	17beta-estradiol (E2)
mir-21	5-fluorouracil
mir-21	17beta-estradiol (E2)
mir-21	17beta-estradiol (E2)
mir-21	CDF(analogues of curcumin) + gemcitabine
mir-21	Cisplatin
mir-21	Curcumin
mir-21	Curcumin
mir-21	Diazobenzene and its derivatives
mir-21	17beta-estradiol (E2)
mir-21	Curcumin
mir-21	Bisphenol A
mir-21	Bisphenol A
mir-21	Bisphenol A
mir-21	Caudatin
mir-21	CDF(analogues of curcumin)
mir-21	Gemcitabine
mir-21	Gemcitabine
mir-21	Ginsenoside Rh2
mir-21	Ginsenoside Rh2
mir-21	Ginsenoside Rh2
mir-21	Glossy ganoderma spore oil
mir-21	Dihydrotestosterone(DHT)
mir-21	17beta-estradiol (E2)
mir-21	Hydroxamic acid HDACi LAQ824
mir-21	Hydroxychloroquine
mir-21	Hydroxychloroquine
mir-21	Marine fungal metabolite 1386A
mir-21	Gemcitabine
mir-21	Microcystin-LR (MC-LR)
mir-21	Nicotine
mir-21	Nicotine
mir-21	5-fluorouracil
mir-21	All-trans-retinoic acid (ATRA)
mir-21	Glucocorticoid
mir-21	Glucocorticoid
mir-21	Arsenite
mir-21	Sulindac sulfide
mir-21	Sunitinib
mir-21	Temozolomide
mir-21	Matrine
mir-21	Trastuzumab
mir-21	Trastuzumab
mir-21	Trichostatin A (TSA)
mir-21	Trichostatin A (TSA)
mir-21	Trimetazidine (TMZ)
mir-21	Triptolide
mir-21	Trypaflavine
mir-21	Valproate
mir-21	Dihydrotestosterone(DHT)
mir-21	Doxorubicin
mir-21	Enoxacin
mir-21	Etoposide
mir-21	Trastuzumab
mir-21	Formaldehyde
mir-21	Progesterone
mir-21	CDF(analogues of curcumin) + gemcitabine
mir-21	All-trans-retinoic acid (ATRA)
mir-21	Arsenic trioxide
mir-21	Prednisone
mir-21	Morphine
mir-21	CDF(analogues of curcumin)
mir-21	Prednisone
mir-21	Polylysine
mir-22	Curcumin
mir-22	Curcumin
mir-22	Dihydrotestosterone(DHT)
mir-22	Curcumin
mir-22	Diethylstilbestrol
mir-22	Doxorubicin
mir-22	Hydroxamic acid HDACi LAQ824
mir-22	Testosterone + 125-Dihydroxyvitamin D3
mir-22	Trichostatin A (TSA)
mir-22	All-trans-retinoic acid (ATRA)
mir-22	Calcium sulfate (CaS)
mir-22	Arsenic trioxide
mir-22	Curcumin
mir-22	Vitamin D3
mir-22	Trichostatin A (TSA)
mir-23a	5-fluorouracil
mir-23a	17beta-estradiol (E2)
mir-23a	Diethylstilbestrol
mir-23a	Enoxacin
mir-23a	Bio-Oss
mir-23a	Curcumin
mir-23a	Morphine
mir-23a	5-fluorouracil
mir-23a	17beta-estradiol (E2)
mir-23a	Trastuzumab
mir-23a	Formaldehyde
mir-23a	Medroxyprogesterone acetate
mir-23a	Essential amino acids (EAA)
mir-23a	17beta-estradiol (E2)
mir-23a	Medroxyprogesterone acetate
mir-23a	Trastuzumab
mir-24	5-fluorouracil
mir-24	5-fluorouracil
mir-24	Arsenic trioxide
mir-24	5-fluorouracil
mir-24	Curcumin
mir-24	Cyclosporin A(CsA)
mir-24	Floxuridine (FdU)
mir-24	Bio-Oss
mir-24	Trichostatin A (TSA)
mir-24	Morphine
mir-24	Arsenic trioxide
mir-24	Topotecan
mir-24	Formaldehyde
mir-24	Irinotecan
mir-24	Gemcitabine
mir-24	Ethanol
mir-24	Olea europaea leaf extract
mir-24	126-Tri-O-galloyl-beta-D-glucopyranose
mir-24	Temozolomide
mir-24	Bleomycin
mir-24	Etoposide
mir-24	Cisplatin
mir-24	Methotrexate
mir-26a	CDF(analogues of curcumin)
mir-26a	Metformin
mir-26a	Curcumin
mir-26a	Diethylstilbestrol
mir-26a	Trastuzumab
mir-26a	Trastuzumab
mir-26a	Morphine
mir-26a	126-Tri-O-galloyl-beta-D-glucopyranose
mir-26a	Diethylstilbestrol
mir-26a	Enoxacin
mir-26a	Marine fungal metabolite 1386A
mir-26a	Tamoxifen
mir-26a	Metformin
mir-26a	Trastuzumab
mir-26a	Trastuzumab
mir-26a	Temozolomide
mir-26a	Gemcitabine
mir-26a	Formaldehyde
mir-26a	Hydroxamic acid HDACi LAQ824
mir-26a	Vitamin D3
mir-27a	5-fluorouracil
mir-27a	Aidi injection
mir-27a	Arsenic trioxide
mir-27a	5-fluorouracil
mir-27a	Formaldehyde
mir-27a	Gemcitabine
mir-27a	Hydroxamic acid HDACi LAQ824
mir-27a	Paclitaxel
mir-27a	Trichostatin A (TSA)
mir-27a	Glucocorticoid
mir-27a	Berbamine derivative(BBMD3)
mir-27a	Bilobalide
mir-27a	Bio-Oss
mir-27a	Vinblastine
mir-27a	Dexamethasone
mir-27a	5-fluorouracil
mir-27a	Calcium sulfate (CaS)
mir-27a	Genistein
mir-27a	126-Tri-O-galloyl-beta-D-glucopyranose
mir-27a	Curcumin
mir-27a	17beta-estradiol (E2)
mir-29a	1alpha25-Dihydroxyvitamin D3
mir-29a	Arsenic trioxide
mir-29a	Dihydrotestosterone(DHT)
mir-29a	Arsenic trioxide
mir-29a	Dihydrotestosterone(DHT)
mir-29a	Glucocorticoid
mir-29a	Bisphenol A
mir-29a	Glucose
mir-29a	Isoflavone
mir-29a	Marine fungal metabolite 1386A
mir-29a	Glucose
mir-29a	Testosterone
mir-29a	Glucose
mir-29a	Oxaliplatin (L-OHP)
mir-29a	5-fluorouracil
mir-29a	Arsenic trioxide
mir-29a	5-fluorouracil
mir-29a	Testosterone + 125-Dihydroxyvitamin D3
mir-29a	Trichostatin A (TSA)
mir-29a	Trichostatin A (TSA)
mir-100	126-Tri-O-galloyl-beta-D-glucopyranose
mir-100	Goserelin
mir-100	Formaldehyde
mir-100	Bicalutamide
mir-100	Arsenic trioxide
mir-100	Trastuzumab
mir-100	Docetaxel
mir-100	Glucocorticoid
mir-100	Glucocorticoid
mir-100	Ginsenoside Rh2
mir-100	Trichostatin A (TSA)
mir-100	Etoposide
mir-100	Trastuzumab
mir-103a	Trichostatin A (TSA)
mir-103a	Formaldehyde
mir-103a	Morphine
mir-103a	5-fluorouracil
mir-103a	17beta-estradiol (E2)
mir-103a	Marine fungal metabolite 1386A
mir-103a	Trichostatin A (TSA)
mir-103a	Curcumin
mir-103a	Morphine
mir-106a	Diethylstilbestrol
mir-106a	Cisplatin
mir-106a	Vorinostat (SAHA)
mir-106a	Diethylstilbestrol
mir-106a	Bisphenol A
mir-106a	Formaldehyde
mir-106a	Narangin
mir-106a	Bicalutamide
mir-106a	Cisplatin
mir-106a	5-fluorouracil
mir-106a	Cisplatin
mir-7	126-Tri-O-galloyl-beta-D-glucopyranose
mir-7	5-fluorouracil
mir-7	Interleukin 13 (IL-13)
mir-7	Marine fungal metabolite 1386A
mir-7	Goserelin
mir-7	Arsenic trioxide
mir-7	Berbamine derivative(BBMD3)
mir-7	Aidi injection
mir-7	Enoxacin
mir-7	Curcumin
mir-7	Lithium
mir-181a	Cocaine
mir-181a	Ginsenoside Rh2
mir-181a	Curcumin
mir-181a	All-trans-retinoic acid (ATRA)
mir-181a	Glucocorticoid
mir-181a	Marine fungal metabolite 1386A
mir-181a	Triptolide
mir-181a	Formaldehyde
mir-181a	126-Tri-O-galloyl-beta-D-glucopyranose
mir-181a	Doxorubicin
mir-181a	Bufalin
mir-181a	Cisplatin
mir-181a	Glucocorticoid
mir-181a	Adriamycin
mir-181a	Gemcitabine
mir-181a	Docosahexaenoic acid
mir-181a	Arsenic trioxide
mir-181a	Enoxacin
mir-181a	Curcumin
mir-181a	Formaldehyde
mir-181a	Oleic acid
mir-181a	Cytarabine
mir-181a	Daunorubicin
mir-181a	Mitoxantrone
mir-181a	Fluoxetine
mir-221	Atorvastatin
mir-221	Arsenic trioxide
mir-221	Ginsenoside Rh2
mir-221	Activin A
mir-221	Emodin
mir-221	Vitamin D3
mir-221	Lithium (Li)
mir-221	Emodin
mir-221	Docosahexaenoic acid
mir-221	Morphine
mir-221	Trichostatin A (TSA)
mir-221	Dihydrotestosterone(DHT)
mir-221	Sunitinib
mir-200b	CDF(analogues of curcumin) + gemcitabine
mir-200b	Docetaxel
mir-200b	CDF(analogues of curcumin)
mir-200b	CDF(analogues of curcumin)
mir-200b	Anthranilamide-pyrazolo[15-a]pyrimidine
mir-200b	Bicalutamide
mir-200b	Glucose
mir-200b	Goserelin
mir-200b	Hydrogen peroxide (H2O2)
mir-200b	Metformin
mir-200b	Vorinostat (SAHA)
mir-200b	Hydroxycamptothecin (HCPT)
mir-200b	All-trans-retinoic acid (ATRA)
mir-200b	17beta-estradiol (E2)
mir-200b	5-fluorouracil
mir-200b	5-fluorouracil
mir-23b	17beta-estradiol (E2)
mir-23b	17beta-estradiol (E2)
mir-23b	Formaldehyde
mir-23b	Cisplatin
mir-23b	Curcumin
mir-23b	Medroxyprogesterone acetate
mir-23b	Glucose
mir-23b	Hydroxamic acid HDACi LAQ824
mir-23b	5-fluorouracil
mir-23b	Trichostatin A (TSA)
mir-23b	Morphine
mir-23b	Ginsenoside Rh2
mir-23b	Bicalutamide
mir-23b	Arsenic trioxide
mir-130a	Benzene
mir-130a	Benzene
mir-130a	Formaldehyde
mir-130a	Progesterone
mir-126*	17beta-estradiol (E2)
mir-126	Enoxacin
mir-126	17beta-estradiol (E2)
mir-126	Calcitriol
mir-126	Diethylstilbestrol
mir-126	Formaldehyde
mir-126	Glucocorticoid
mir-126	Mistletoe lectin-I
mir-126	Paclitaxel
mir-126	Trichostatin A (TSA)
mir-126	Vorinostat (SAHA)
mir-126	Aidi injection
mir-126	Aidi injection
mir-126	Arsenic trioxide
mir-146a	Arsenic trioxide
mir-146a	Enoxacin
mir-146a	Bisphenol A
mir-146a	Benzo(a)pyrene
mir-146a	Bisphenol A
mir-146a	Bisphenol A
mir-146a	Glucocorticoid
mir-146a	CDF(analogues of curcumin)
mir-146a	Imatinib mesylate
mir-146a	Vitamin D3
mir-146a	Imatinib mesylate
mir-146a	Glucocorticoid
mir-146a	Phorbol 12-myristate 13-acetate (PMA)
mir-146a	Prednisone
mir-146a	17beta-estradiol (E2)
mir-146a	Morphine
mir-146a	Nicotine
mir-146a	Trichostatin A (TSA)
mir-200c	Arsenic trioxide
mir-200c	5-fluorouracil
mir-200c	Activin A
mir-200c	All-trans-retinoic acid (ATRA)
mir-200c	Marine fungal metabolite 1386A
mir-200c	5-fluorouracil
mir-200c	Metformin
mir-200c	Paclitaxel + Cyclopamine
mir-200c	Trichostatin A (TSA)
mir-200c	Trichostatin A (TSA)
mir-200c	CDF(analogues of curcumin)
mir-200c	CDF(analogues of curcumin)
mir-200c	CDF(analogues of curcumin) + gemcitabine
mir-200c	13-bis(2 chloroethyl)-1-nitrosourea (BCNU)
mir-200c	17beta-estradiol (E2)
mir-200c	Hydrogen peroxide (H2O2)
mir-200c	Catechin
mir-200c	DNA methyltransferases (DNMTs) + 5-azacytidine (5-AzaC)
mir-200c	Glucose
mir-200c	Curcumin
mir-200c	Hydroxamic acid HDACi LAQ824
mir-155	Arsenic trioxide
mir-155	Curcumin
mir-155	Gemcitabine
mir-155	Adrenaline
mir-155	Aidi injection
mir-155	Temozolomide
mir-155	Trichostatin A (TSA)
mir-155	Ginsenoside Rh2
mir-155	Glucocorticoid
mir-155	Morphine
mir-155	Glucocorticoid
mir-155	Bisphenol A
mir-155	Medpor
mir-155	5-fluorouracil
mir-155	Lithium (Li)
mir-155	Vorinostat (SAHA)
mir-302c	1alpha25-Dihydroxyvitamin D3
mir-302c	126-Tri-O-galloyl-beta-D-glucopyranose
mir-302c	Glucose
mir-424	Bicalutamide
mir-424	17beta-estradiol (E2)
mir-424	Ginsenoside Rh2
mir-424	Medpor
mir-424	126-Tri-O-galloyl-beta-D-glucopyranose
mir-424	Formaldehyde
mir-424	Vitamin D3
let-7a*	Emodin
mir-21*	Ginsenoside Rh2
mir-22*	Vorinostat (SAHA)
mir-27a*	Ethanol
mir-29a*	Narangin
mir-29a*	Emodin
mir-181a-2*	Hydroxycamptothecin (HCPT)
mir-181a-2*	Interleukin 13 (IL-13)
mir-23b*	Hydroxycamptothecin (HCPT)
mir-103	Trichostatin A (TSA)
mir-103	Formaldehyde
mir-103	Morphine
mir-103	5-fluorouracil
mir-103	17beta-estradiol (E2)
mir-103	Marine fungal metabolite 1386A
mir-103	Trichostatin A (TSA)
mir-103	Curcumin
mir-103	Morphine
mir-301a-3p	Formaldehyde
mir-301a-3p	Progesterone
mir-301a-3p	Goserelyn
mir-301a-3p	Emodin

## Sheet: most conected small molecules
Top 50 in network drugs.csv ranked by BottleNeck method
Rank	Name	Score
1	5-fluorouracil	260
2	Glucose	83
3	Cisplatin	59
4	Ginsenoside Rh2	52
5	Formaldehyde	43
6	Diethylstilbestrol	41
7	Enoxacin	35
8	Atorvastatin	34
9	Arsenic trioxide	32
10	Vorinostat (SAHA)	30
11	17beta-estradiol (E2)	29
12	Hydroxycamptothecin (HCPT)	29
13	Doxorubicin	29
14	Emodin	27
15	Bicalutamide	23
16	Trichostatin A (TSA)	23
17	Ascorbate	21
18	Glucocorticoid	20
19	All-trans-retinoic acid (ATRA)	18
20	Mistletoe lectin-I	14
21	Sorafenib	14
22	Lenalidomide	13
23	Ethanol	13
24	Docetaxel	13
25	Gemcitabine	12
26	Trastuzumab	11
27	Catechin	10
28	1alpha-25-Dihydroxyvitamin D3	9
29	Progesterone	9

## Sheet: node tabe mirnet
Id	Label	Degree	Betweenness
hsa-let-7a-1	hsa-let-7a-1	3	1229.4
hsa-let-7b	hsa-let-7b	13	1062
hsa-let-7c	hsa-let-7c	15	2237.99
hsa-let-7d	hsa-let-7d	17	2892.28
hsa-mir-15a	hsa-mir-15a	13	2333.38
hsa-mir-17	hsa-mir-17	18	4721.28
hsa-mir-19a	hsa-mir-19a	15	3263.75
hsa-mir-20a	hsa-mir-20a	14	2471
hsa-mir-21	hsa-mir-21	49	18599.3
hsa-mir-23a	hsa-mir-23a	12	2726.62
hsa-mir-27a	hsa-mir-27a	20	3824.37
hsa-mir-29a	hsa-mir-29a	14	3381.45
hsa-mir-30a	hsa-mir-30a	11	2023.63
hsa-mir-31	hsa-mir-31	7	731.922
hsa-mir-32	hsa-mir-32	11	2635.6
hsa-mir-93	hsa-mir-93	12	1922.78
hsa-mir-100	hsa-mir-100	11	1325.29
hsa-mir-208a	hsa-mir-208a	2	91.6662
hsa-mir-148a	hsa-mir-148a	13	2664.7
hsa-mir-10b	hsa-mir-10b	9	1556.52
hsa-mir-34a	hsa-mir-34a	25	12212.2
hsa-mir-203a	hsa-mir-203a	17	4502.2
hsa-mir-205	hsa-mir-205	10	3115.74
hsa-mir-212	hsa-mir-212	10	1919.79
hsa-mir-214	hsa-mir-214	8	1634.27
hsa-mir-215	hsa-mir-215	4	158.786
hsa-mir-221	hsa-mir-221	16	3838.04
hsa-mir-222	hsa-mir-222	14	4413.54
hsa-mir-224	hsa-mir-224	6	1819.45
hsa-mir-200b	hsa-mir-200b	16	5712.75
hsa-let-7g	hsa-let-7g	8	1645.95
hsa-let-7i	hsa-let-7i	12	1409.27
hsa-mir-15b	hsa-mir-15b	14	2067.74
hsa-mir-27b	hsa-mir-27b	23	6372.82
hsa-mir-122	hsa-mir-122	10	2813.33
hsa-mir-128-1	hsa-mir-128-1	1	0
hsa-mir-130a	hsa-mir-130a	6	451.253
hsa-mir-140	hsa-mir-140	2	82.1557
hsa-mir-141	hsa-mir-141	11	3109.73
hsa-mir-143	hsa-mir-143	14	3422.54
hsa-mir-153-1	hsa-mir-153-1	1	0
hsa-mir-126	hsa-mir-126	13	2750.03
hsa-mir-146a	hsa-mir-146a	17	3050.86
hsa-mir-150	hsa-mir-150	9	1098.33
hsa-mir-193a	hsa-mir-193a	1	0
hsa-mir-195	hsa-mir-195	12	3359.33
hsa-mir-200c	hsa-mir-200c	24	8202.39
hsa-mir-155	hsa-mir-155	18	3313.67
hsa-mir-128b	hsa-mir-128b	2	114.51
hsa-mir-106b	hsa-mir-106b	11	2641.64
hsa-mir-34c	hsa-mir-34c	1	0
hsa-mir-130b	hsa-mir-130b	7	1078.16
hsa-mir-376c	hsa-mir-376c	4	91.8047
hsa-mir-328	hsa-mir-328	13	1807.76
hsa-mir-345	hsa-mir-345	7	1421.12
hsa-mir-433	hsa-mir-433	1	0
hsa-mir-451a	hsa-mir-451a	12	1177.08
hsa-mir-193b	hsa-mir-193b	8	2146.48
hsa-mir-497	hsa-mir-497	5	405.056
hsa-mir-181d	hsa-mir-181d	8	1276.9
hsa-mir-519c	hsa-mir-519c	1	0
hsa-mir-518a-2	hsa-mir-518a-2	1	0
hsa-mir-505	hsa-mir-505	2	52.5695
hsa-mir-506	hsa-mir-506	3	838.677
hsa-mir-582	hsa-mir-582	1	0
hsa-mir-1915	hsa-mir-1915	13	2994
hsa-let-7a-5p	hsa-let-7a-5p	23	3384.07
hsa-let-7b-5p	hsa-let-7b-5p	12	960.019
hsa-let-7c-5p	hsa-let-7c-5p	14	796.84
hsa-let-7d-5p	hsa-let-7d-5p	17	2892.28
hsa-let-7e-5p	hsa-let-7e-5p	10	1547.19
hsa-let-7f-5p	hsa-let-7f-5p	12	1962.12
hsa-mir-15a-5p	hsa-mir-15a-5p	9	1788.73
hsa-mir-16-5p	hsa-mir-16-5p	30	8151.24
hsa-mir-17-5p	hsa-mir-17-5p	16	2863.7
hsa-mir-17-3p	hsa-mir-17-3p	2	74.13
hsa-mir-18a-5p	hsa-mir-18a-5p	15	2829.08
hsa-mir-19a-3p	hsa-mir-19a-3p	12	1773.18
hsa-mir-19b-3p	hsa-mir-19b-3p	10	1891.46
hsa-mir-20a-5p	hsa-mir-20a-5p	13	1957.39
hsa-mir-21-5p	hsa-mir-21-5p	41	12630
hsa-mir-22-3p	hsa-mir-22-3p	11	992.099
hsa-mir-23a-3p	hsa-mir-23a-3p	11	2191.48
hsa-mir-24-1-5p	hsa-mir-24-1-5p	3	110.821
hsa-mir-24-3p	hsa-mir-24-3p	20	5523.92
hsa-mir-25-3p	hsa-mir-25-3p	14	3603.96
hsa-mir-26a-5p	hsa-mir-26a-5p	15	1510.61
hsa-mir-26b-5p	hsa-mir-26b-5p	7	383.028
hsa-mir-27a-3p	hsa-mir-27a-3p	19	3416.39
hsa-mir-28-5p	hsa-mir-28-5p	6	412.008
hsa-mir-29a-3p	hsa-mir-29a-3p	13	2782.61
hsa-mir-30a-5p	hsa-mir-30a-5p	9	1257.77
hsa-mir-30a-3p	hsa-mir-30a-3p	1	0
hsa-mir-31-5p	hsa-mir-31-5p	5	310.76
hsa-mir-32-5p	hsa-mir-32-5p	10	1416.6
hsa-mir-33a-5p	hsa-mir-33a-5p	3	661.705
hsa-mir-92a-3p	hsa-mir-92a-3p	11	1843.62
hsa-mir-93-5p	hsa-mir-93-5p	11	1495.63
hsa-mir-96-5p	hsa-mir-96-5p	4	452.949
hsa-mir-98-5p	hsa-mir-98-5p	13	3074.65
hsa-mir-99a-5p	hsa-mir-99a-5p	5	136.049
hsa-mir-100-5p	hsa-mir-100-5p	11	1325.29
hsa-mir-101-3p	hsa-mir-101-3p	9	4525.58
hsa-mir-29b-3p	hsa-mir-29b-3p	11	1578.6
hsa-mir-103a-3p	hsa-mir-103a-3p	7	662.96
hsa-mir-105-5p	hsa-mir-105-5p	1	0
hsa-mir-106a-5p	hsa-mir-106a-5p	8	1603.28
hsa-mir-107	hsa-mir-107	8	451.225
hsa-mir-192-5p	hsa-mir-192-5p	4	93.7215
hsa-mir-196a-5p	hsa-mir-196a-5p	8	549.605
hsa-mir-197-3p	hsa-mir-197-3p	10	2469.23
hsa-mir-199a-5p	hsa-mir-199a-5p	9	3082.29
hsa-mir-199a-3p	hsa-mir-199a-3p	8	1844.3
hsa-mir-208a-3p	hsa-mir-208a-3p	1	0
hsa-mir-129-5p	hsa-mir-129-5p	2	92.0676
hsa-mir-148a-3p	hsa-mir-148a-3p	13	2664.7
hsa-mir-30c-5p	hsa-mir-30c-5p	7	265.399
hsa-mir-30d-5p	hsa-mir-30d-5p	5	249.375
hsa-mir-139-5p	hsa-mir-139-5p	4	103.122
hsa-mir-147a	hsa-mir-147a	4	1269.42
hsa-mir-7-5p	hsa-mir-7-5p	11	1678.71
hsa-mir-10a-5p	hsa-mir-10a-5p	11	3272.87
hsa-mir-10b-5p	hsa-mir-10b-5p	8	783.616
hsa-mir-34a-5p	hsa-mir-34a-5p	20	8908.12
hsa-mir-181a-5p	hsa-mir-181a-5p	22	4178.72
hsa-mir-181b-5p	hsa-mir-181b-5p	20	2099.25
hsa-mir-181c-5p	hsa-mir-181c-5p	4	134.292
hsa-mir-182-5p	hsa-mir-182-5p	10	5363.07
hsa-mir-183-5p	hsa-mir-183-5p	6	990.102
hsa-mir-187-3p	hsa-mir-187-3p	2	80.4335
hsa-mir-199b-5p	hsa-mir-199b-5p	4	277.522
hsa-mir-203a-3p	hsa-mir-203a-3p	15	3523.22
hsa-mir-204-5p	hsa-mir-204-5p	5	996.317
hsa-mir-205-5p	hsa-mir-205-5p	6	444.066
hsa-mir-210-3p	hsa-mir-210-3p	12	1730.67
hsa-mir-211-5p	hsa-mir-211-5p	3	43.5196
hsa-mir-212-3p	hsa-mir-212-3p	8	525.179
hsa-mir-181a-3p	hsa-mir-181a-3p	6	396.704
hsa-mir-214-3p	hsa-mir-214-3p	6	242.608
hsa-mir-215-5p	hsa-mir-215-5p	3	54.9495
hsa-mir-216a-5p	hsa-mir-216a-5p	2	27.351
hsa-mir-217	hsa-mir-217	4	1267.99
hsa-mir-218-5p	hsa-mir-218-5p	8	2446
hsa-mir-219a-5p	hsa-mir-219a-5p	1	0
hsa-mir-221-3p	hsa-mir-221-3p	12	2441.75
hsa-mir-222-3p	hsa-mir-222-3p	10	2964.61
hsa-mir-223-3p	hsa-mir-223-3p	7	236.312
hsa-mir-224-5p	hsa-mir-224-5p	5	1592.91
hsa-mir-200b-3p	hsa-mir-200b-3p	14	4720.53
hsa-let-7g-5p	hsa-let-7g-5p	7	437.485
hsa-let-7i-5p	hsa-let-7i-5p	10	947.232
hsa-mir-1-3p	hsa-mir-1-3p	18	5716.75
hsa-mir-15b-5p	hsa-mir-15b-5p	13	1610.77
hsa-mir-23b-3p	hsa-mir-23b-3p	13	4408.79
hsa-mir-27b-3p	hsa-mir-27b-3p	22	5398.86
hsa-mir-30b-5p	hsa-mir-30b-5p	6	484.797
hsa-mir-122-5p	hsa-mir-122-5p	8	1283.97
hsa-mir-124-3p	hsa-mir-124-3p	15	2604.91
hsa-mir-125b-5p	hsa-mir-125b-5p	25	5903.5
hsa-mir-128-3p	hsa-mir-128-3p	13	1462.87
hsa-mir-130a-3p	hsa-mir-130a-3p	3	55.0157
hsa-mir-132-3p	hsa-mir-132-3p	6	851.251
hsa-mir-133a-3p	hsa-mir-133a-3p	9	1540.46
hsa-mir-135a-5p	hsa-mir-135a-5p	9	3080.13
hsa-mir-137	hsa-mir-137	10	2237.04
hsa-mir-138-5p	hsa-mir-138-5p	5	512.137
hsa-mir-140-5p	hsa-mir-140-5p	5	353.581
hsa-mir-141-3p	hsa-mir-141-3p	10	2512.62
hsa-mir-142-5p	hsa-mir-142-5p	6	705.706
hsa-mir-142-3p	hsa-mir-142-3p	3	205.907
hsa-mir-143-3p	hsa-mir-143-3p	11	1410.36
hsa-mir-144-3p	hsa-mir-144-3p	7	424.904
hsa-mir-145-5p	hsa-mir-145-5p	13	2664.82
hsa-mir-152-3p	hsa-mir-152-3p	8	1378.01
hsa-mir-153-3p	hsa-mir-153-3p	10	1736.94
hsa-mir-191-5p	hsa-mir-191-5p	12	1236.75
hsa-mir-9-5p	hsa-mir-9-5p	12	2507.27
hsa-mir-9-3p	hsa-mir-9-3p	6	1402.45
hsa-mir-125a-5p	hsa-mir-125a-5p	6	486.811
hsa-mir-126-5p	hsa-mir-126-5p	1	0
hsa-mir-126-3p	hsa-mir-126-3p	12	2189.77
hsa-mir-127-3p	hsa-mir-127-3p	2	49.464
hsa-mir-134-5p	hsa-mir-134-5p	8	1124.32
hsa-mir-146a-5p	hsa-mir-146a-5p	14	1171.98
hsa-mir-149-5p	hsa-mir-149-5p	5	168.348
hsa-mir-150-5p	hsa-mir-150-5p	9	1098.33
hsa-mir-154-5p	hsa-mir-154-5p	2	20.326
hsa-mir-184	hsa-mir-184	2	73.867
hsa-mir-185-5p	hsa-mir-185-5p	5	371.972
hsa-mir-186-5p	hsa-mir-186-5p	4	327.562
hsa-mir-188-5p	hsa-mir-188-5p	4	187.325
hsa-mir-190a-5p	hsa-mir-190a-5p	7	1265.22
hsa-mir-193a-3p	hsa-mir-193a-3p	8	3000.7
hsa-mir-194-5p	hsa-mir-194-5p	9	3940.27
hsa-mir-195-5p	hsa-mir-195-5p	10	2349.97
hsa-mir-206	hsa-mir-206	3	501.901
hsa-mir-320a	hsa-mir-320a	11	1789.39
hsa-mir-200c-3p	hsa-mir-200c-3p	18	3855.29
hsa-mir-155-5p	hsa-mir-155-5p	15	2481.75
hsa-mir-106b-5p	hsa-mir-106b-5p	9	1042.62
hsa-mir-29c-3p	hsa-mir-29c-3p	7	496.383
hsa-mir-200a-3p	hsa-mir-200a-3p	7	246.248
hsa-mir-302a-3p	hsa-mir-302a-3p	2	45.2282
hsa-mir-34b-5p	hsa-mir-34b-5p	1	0
hsa-mir-34c-5p	hsa-mir-34c-5p	7	1001.68
hsa-mir-299-3p	hsa-mir-299-3p	4	998.005
hsa-mir-301a-3p	hsa-mir-301a-3p	4	380.512
hsa-mir-99b-5p	hsa-mir-99b-5p	12	1931.86
hsa-mir-296-5p	hsa-mir-296-5p	5	1044.76
hsa-mir-130b-3p	hsa-mir-130b-3p	4	489.819
hsa-mir-30e-5p	hsa-mir-30e-5p	4	408.592
hsa-mir-30e-3p	hsa-mir-30e-3p	1	0
hsa-mir-361-5p	hsa-mir-361-5p	4	227.591
hsa-mir-363-3p	hsa-mir-363-3p	4	424.084
hsa-mir-365a-3p	hsa-mir-365a-3p	5	1007.31
hsa-mir-302b-5p	hsa-mir-302b-5p	1	0
hsa-mir-302b-3p	hsa-mir-302b-3p	3	265.092
hsa-mir-302c-3p	hsa-mir-302c-3p	3	229.84
hsa-mir-302d-3p	hsa-mir-302d-3p	4	230.734
hsa-mir-367-3p	hsa-mir-367-3p	5	264.634
hsa-mir-376c-3p	hsa-mir-376c-3p	3	17.6616
hsa-mir-369-3p	hsa-mir-369-3p	2	76.8628
hsa-mir-370-3p	hsa-mir-370-3p	5	768.299
hsa-mir-371a-3p	hsa-mir-371a-3p	2	30.1043
hsa-mir-372-3p	hsa-mir-372-3p	6	537.081
hsa-mir-373-5p	hsa-mir-373-5p	1	0
hsa-mir-373-3p	hsa-mir-373-3p	4	716.963
hsa-mir-374a-5p	hsa-mir-374a-5p	9	542.616
hsa-mir-375	hsa-mir-375	12	3721.58
hsa-mir-376a-3p	hsa-mir-376a-3p	3	144.029
hsa-mir-377-3p	hsa-mir-377-3p	5	376.38
hsa-mir-378a-5p	hsa-mir-378a-5p	1	0
hsa-mir-378a-3p	hsa-mir-378a-3p	3	64.8186
hsa-mir-379-5p	hsa-mir-379-5p	4	1034.3
hsa-mir-380-5p	hsa-mir-380-5p	1	0
hsa-mir-381-3p	hsa-mir-381-3p	5	789.635
hsa-mir-382-5p	hsa-mir-382-5p	2	24.8978
hsa-mir-383-5p	hsa-mir-383-5p	3	745.197
hsa-mir-330-3p	hsa-mir-330-3p	3	43.8416
hsa-mir-328-3p	hsa-mir-328-3p	12	1653.74
hsa-mir-342-3p	hsa-mir-342-3p	5	418.092
hsa-mir-337-3p	hsa-mir-337-3p	5	213.979
hsa-mir-323a-3p	hsa-mir-323a-3p	11	1047.75
hsa-mir-326	hsa-mir-326	4	98.5616
hsa-mir-151a-3p	hsa-mir-151a-3p	6	1053.11
hsa-mir-135b-5p	hsa-mir-135b-5p	7	2444.14
hsa-mir-148b-3p	hsa-mir-148b-3p	4	102.95
hsa-mir-331-3p	hsa-mir-331-3p	4	186.8
hsa-mir-324-5p	hsa-mir-324-5p	1	0
hsa-mir-338-3p	hsa-mir-338-3p	2	137.396
hsa-mir-339-5p	hsa-mir-339-5p	4	65.1608
hsa-mir-335-5p	hsa-mir-335-5p	10	1477.96
hsa-mir-133b	hsa-mir-133b	8	925.241
hsa-mir-325	hsa-mir-325	2	40.5506
hsa-mir-345-5p	hsa-mir-345-5p	6	1024.91
hsa-mir-346	hsa-mir-346	5	1041.15
hsa-mir-196b-5p	hsa-mir-196b-5p	6	616.857
hsa-mir-422a	hsa-mir-422a	3	604.583
hsa-mir-423-3p	hsa-mir-423-3p	2	11.3594
hsa-mir-424-5p	hsa-mir-424-5p	7	680.048
hsa-mir-18b-5p	hsa-mir-18b-5p	3	136.628
hsa-mir-20b-5p	hsa-mir-20b-5p	9	1081.64
hsa-mir-448	hsa-mir-448	5	1037.2
hsa-mir-429	hsa-mir-429	9	1483.89
hsa-mir-449a	hsa-mir-449a	4	561.894
hsa-mir-450a-5p	hsa-mir-450a-5p	6	782.676
hsa-mir-191-3p	hsa-mir-191-3p	3	174.977
hsa-mir-431-5p	hsa-mir-431-5p	1	0
hsa-mir-329-3p	hsa-mir-329-3p	2	80.4335
hsa-mir-323b-5p	hsa-mir-323b-5p	1	0
hsa-mir-452-5p	hsa-mir-452-5p	1	0
hsa-mir-409-5p	hsa-mir-409-5p	6	1999.29
hsa-mir-409-3p	hsa-mir-409-3p	1	0
hsa-mir-412-3p	hsa-mir-412-3p	2	29.34
hsa-mir-483-3p	hsa-mir-483-3p	2	94.4215
hsa-mir-484	hsa-mir-484	1	0
hsa-mir-485-5p	hsa-mir-485-5p	2	120.699
hsa-mir-485-3p	hsa-mir-485-3p	1	0
hsa-mir-486-5p	hsa-mir-486-5p	7	616.67
hsa-mir-487a-3p	hsa-mir-487a-3p	1	0
hsa-mir-490-3p	hsa-mir-490-3p	2	124.607
hsa-mir-491-5p	hsa-mir-491-5p	1	0
hsa-mir-146b-5p	hsa-mir-146b-5p	10	3423.35
hsa-mir-202-5p	hsa-mir-202-5p	1	0
hsa-mir-202-3p	hsa-mir-202-3p	3	70.8183
hsa-mir-492	hsa-mir-492	4	453.528
hsa-mir-432-5p	hsa-mir-432-5p	3	172.664
hsa-mir-494-3p	hsa-mir-494-3p	9	1678.17
hsa-mir-193b-3p	hsa-mir-193b-3p	6	346.603
hsa-mir-497-5p	hsa-mir-497-5p	3	168.786
hsa-mir-181d-5p	hsa-mir-181d-5p	7	1063.75
hsa-mir-512-5p	hsa-mir-512-5p	1	0
hsa-mir-512-3p	hsa-mir-512-3p	4	703.284
hsa-mir-498	hsa-mir-498	1	0
hsa-mir-520e	hsa-mir-520e	2	111.994
hsa-mir-515-5p	hsa-mir-515-5p	2	20.5149
hsa-mir-515-3p	hsa-mir-515-3p	2	40.7272
hsa-mir-520f-3p	hsa-mir-520f-3p	4	526.097
hsa-mir-519c-5p	hsa-mir-519c-5p	2	86.9163
hsa-mir-519c-3p	hsa-mir-519c-3p	1	0
hsa-mir-520a-3p	hsa-mir-520a-3p	1	0
hsa-mir-526b-5p	hsa-mir-526b-5p	3	264.306
hsa-mir-525-5p	hsa-mir-525-5p	3	301.909
hsa-mir-525-3p	hsa-mir-525-3p	1	0
hsa-mir-523-3p	hsa-mir-523-3p	1	0
hsa-mir-518f-3p	hsa-mir-518f-3p	1	0
hsa-mir-520b	hsa-mir-520b	1	0
hsa-mir-518b	hsa-mir-518b	2	78.7908
hsa-mir-526a	hsa-mir-526a	1	0
hsa-mir-520c-3p	hsa-mir-520c-3p	2	20.0456
hsa-mir-518c-5p	hsa-mir-518c-5p	1	0
hsa-mir-518c-3p	hsa-mir-518c-3p	3	45.422
hsa-mir-524-5p	hsa-mir-524-5p	1	0
hsa-mir-524-3p	hsa-mir-524-3p	2	30.2644
hsa-mir-517a-3p	hsa-mir-517a-3p	1	0
hsa-mir-519d-3p	hsa-mir-519d-3p	1	0
hsa-mir-521	hsa-mir-521	1	0
hsa-mir-520d-3p	hsa-mir-520d-3p	3	53.3145
hsa-mir-516b-5p	hsa-mir-516b-5p	2	123.376
hsa-mir-518e-3p	hsa-mir-518e-3p	1	0
hsa-mir-518a-3p	hsa-mir-518a-3p	1	0
hsa-mir-518d-3p	hsa-mir-518d-3p	1	0
hsa-mir-520h	hsa-mir-520h	2	24.6622
hsa-mir-522-3p	hsa-mir-522-3p	2	494.076
hsa-mir-519a-3p	hsa-mir-519a-3p	1	0
hsa-mir-499a-5p	hsa-mir-499a-5p	2	129.558
hsa-mir-501-5p	hsa-mir-501-5p	8	1960.9
hsa-mir-502-5p	hsa-mir-502-5p	4	335.724
hsa-mir-503-5p	hsa-mir-503-5p	3	443.945
hsa-mir-504-5p	hsa-mir-504-5p	2	46.5185
hsa-mir-505-3p	hsa-mir-505-3p	1	0
hsa-mir-513a-5p	hsa-mir-513a-5p	2	108.584
hsa-mir-506-3p	hsa-mir-506-3p	2	113.343
hsa-mir-507	hsa-mir-507	1	0
hsa-mir-508-3p	hsa-mir-508-3p	1	0
hsa-mir-509-3p	hsa-mir-509-3p	1	0
hsa-mir-510-5p	hsa-mir-510-5p	2	82.3894
hsa-mir-514a-3p	hsa-mir-514a-3p	3	41.678
hsa-mir-532-5p	hsa-mir-532-5p	4	450.549
hsa-mir-299-5p	hsa-mir-299-5p	2	354.534
hsa-mir-18a-3p	hsa-mir-18a-3p	1	0
hsa-mir-493-3p	hsa-mir-493-3p	1	0
hsa-mir-539-5p	hsa-mir-539-5p	1	0
hsa-mir-544a	hsa-mir-544a	2	92.0676
hsa-mir-545-3p	hsa-mir-545-3p	1	0
hsa-mir-487b-3p	hsa-mir-487b-3p	8	2162.75
hsa-mir-551a	hsa-mir-551a	1	0
hsa-mir-552-3p	hsa-mir-552-3p	1	0
hsa-mir-553	hsa-mir-553	2	211.642
hsa-mir-92b-3p	hsa-mir-92b-3p	3	417.116
hsa-mir-555	hsa-mir-555	1	0
hsa-mir-556-5p	hsa-mir-556-5p	1	0
hsa-mir-557	hsa-mir-557	1	0
hsa-mir-558	hsa-mir-558	1	0
hsa-mir-559	hsa-mir-559	3	308.768
hsa-mir-561-3p	hsa-mir-561-3p	1	0
hsa-mir-564	hsa-mir-564	1	0
hsa-mir-568	hsa-mir-568	2	87.4496
hsa-mir-551b-3p	hsa-mir-551b-3p	1	0
hsa-mir-570-3p	hsa-mir-570-3p	1	0
hsa-mir-572	hsa-mir-572	1	0
hsa-mir-573	hsa-mir-573	1	0
hsa-mir-574-3p	hsa-mir-574-3p	3	313.545
hsa-mir-575	hsa-mir-575	2	68.345
hsa-mir-576-5p	hsa-mir-576-5p	1	0
hsa-mir-579-3p	hsa-mir-579-3p	1	0
hsa-mir-581	hsa-mir-581	1	0
hsa-mir-582-5p	hsa-mir-582-5p	1	0
hsa-mir-583	hsa-mir-583	2	291.173
hsa-mir-584-5p	hsa-mir-584-5p	2	1.33266
hsa-mir-586	hsa-mir-586	1	0
hsa-mir-548b-3p	hsa-mir-548b-3p	1	0
hsa-mir-589-3p	hsa-mir-589-3p	2	196.046
hsa-mir-550a-3p	hsa-mir-550a-3p	3	218.397
hsa-mir-590-5p	hsa-mir-590-5p	2	68.9927
hsa-mir-592	hsa-mir-592	1	0
hsa-mir-595	hsa-mir-595	2	108.425
hsa-mir-596	hsa-mir-596	2	174.831
hsa-mir-597-5p	hsa-mir-597-5p	1	0
hsa-mir-601	hsa-mir-601	2	80.4217
hsa-mir-603	hsa-mir-603	1	0
hsa-mir-605-5p	hsa-mir-605-5p	1	0
hsa-mir-607	hsa-mir-607	1	0
hsa-mir-608	hsa-mir-608	1	0
hsa-mir-611	hsa-mir-611	1	0
hsa-mir-612	hsa-mir-612	1	0
hsa-mir-613	hsa-mir-613	1	0
hsa-mir-614	hsa-mir-614	1	0
hsa-mir-615-3p	hsa-mir-615-3p	2	76.8628
hsa-mir-548c-3p	hsa-mir-548c-3p	2	68.0035
hsa-mir-617	hsa-mir-617	3	786.903
hsa-mir-620	hsa-mir-620	2	87.4496
hsa-mir-621	hsa-mir-621	1	0
hsa-mir-622	hsa-mir-622	2	58.4524
hsa-mir-623	hsa-mir-623	1	0
hsa-mir-625-5p	hsa-mir-625-5p	1	0
hsa-mir-627-5p	hsa-mir-627-5p	3	533.518
hsa-mir-629-3p	hsa-mir-629-3p	4	40.0487
hsa-mir-630	hsa-mir-630	4	899.237
hsa-mir-631	hsa-mir-631	1	0
hsa-mir-632	hsa-mir-632	2	103.479
hsa-mir-633	hsa-mir-633	2	122.95
hsa-mir-634	hsa-mir-634	1	0
hsa-mir-636	hsa-mir-636	2	366.302
hsa-mir-638	hsa-mir-638	12	1813.99
hsa-mir-641	hsa-mir-641	2	39.9928
hsa-mir-642a-5p	hsa-mir-642a-5p	1	0
hsa-mir-644a	hsa-mir-644a	2	44.6407
hsa-mir-645	hsa-mir-645	2	39.9928
hsa-mir-647	hsa-mir-647	1	0
hsa-mir-650	hsa-mir-650	5	148.437
hsa-mir-651-5p	hsa-mir-651-5p	4	922.723
hsa-mir-652-3p	hsa-mir-652-3p	2	30.8566
hsa-mir-661	hsa-mir-661	3	968.168
hsa-mir-662	hsa-mir-662	1	0
hsa-mir-663a	hsa-mir-663a	16	2545.48
hsa-mir-449b-5p	hsa-mir-449b-5p	2	87.0992
hsa-mir-653-5p	hsa-mir-653-5p	1	0
hsa-mir-411-5p	hsa-mir-411-5p	1	0
hsa-mir-654-5p	hsa-mir-654-5p	3	431.399
hsa-mir-655-3p	hsa-mir-655-3p	1	0
hsa-mir-549a	hsa-mir-549a	2	162.576
hsa-mir-657	hsa-mir-657	2	39.9928
hsa-mir-658	hsa-mir-658	3	430.831
hsa-mir-659-3p	hsa-mir-659-3p	1	0
hsa-mir-660-5p	hsa-mir-660-5p	4	202.388
hsa-mir-421	hsa-mir-421	1	0
hsa-mir-542-5p	hsa-mir-542-5p	4	420.657
hsa-mir-363-5p	hsa-mir-363-5p	1	0
hsa-mir-542-3p	hsa-mir-542-3p	5	442.637
hsa-mir-425-5p	hsa-mir-425-5p	5	1259.98
hsa-mir-758-3p	hsa-mir-758-3p	3	920.821
hsa-mir-671-5p	hsa-mir-671-5p	6	885.248
hsa-mir-668-3p	hsa-mir-668-3p	3	222.725
hsa-mir-767-3p	hsa-mir-767-3p	1	0
hsa-mir-454-5p	hsa-mir-454-5p	4	1670.11
hsa-mir-454-3p	hsa-mir-454-3p	7	1129.36
hsa-mir-769-5p	hsa-mir-769-5p	1	0
hsa-mir-766-3p	hsa-mir-766-3p	2	55.0571
hsa-mir-765	hsa-mir-765	1	0
hsa-mir-770-5p	hsa-mir-770-5p	2	271.53
hsa-mir-675-5p	hsa-mir-675-5p	1	0
hsa-mir-297	hsa-mir-297	4	311.954
hsa-let-7a-3p	hsa-let-7a-3p	1	0
hsa-let-7b-3p	hsa-let-7b-3p	4	66.9815
hsa-let-7d-3p	hsa-let-7d-3p	1	0
hsa-mir-15a-3p	hsa-mir-15a-3p	1	0
hsa-mir-16-1-3p	hsa-mir-16-1-3p	2	16.6186
hsa-mir-21-3p	hsa-mir-21-3p	1	0
hsa-mir-22-5p	hsa-mir-22-5p	1	0
hsa-mir-23a-5p	hsa-mir-23a-5p	4	7.02047
hsa-mir-25-5p	hsa-mir-25-5p	1	0
hsa-mir-26b-3p	hsa-mir-26b-3p	2	28.5085
hsa-mir-27a-5p	hsa-mir-27a-5p	1	0
hsa-mir-29a-5p	hsa-mir-29a-5p	2	42.1589
hsa-mir-31-3p	hsa-mir-31-3p	1	0
hsa-mir-32-3p	hsa-mir-32-3p	1	0
hsa-mir-92a-1-5p	hsa-mir-92a-1-5p	2	49.0726
hsa-mir-92a-2-5p	hsa-mir-92a-2-5p	1	0
hsa-mir-29b-1-5p	hsa-mir-29b-1-5p	2	448.457
hsa-mir-148a-5p	hsa-mir-148a-5p	1	0
hsa-mir-30c-2-3p	hsa-mir-30c-2-3p	1	0
hsa-mir-139-3p	hsa-mir-139-3p	2	55.7615
hsa-mir-10a-3p	hsa-mir-10a-3p	1	0
hsa-mir-10b-3p	hsa-mir-10b-3p	1	0
hsa-mir-34a-3p	hsa-mir-34a-3p	1	0
hsa-mir-181a-2-3p	hsa-mir-181a-2-3p	2	40.1408
hsa-mir-183-3p	hsa-mir-183-3p	3	390.302
hsa-mir-187-5p	hsa-mir-187-5p	1	0
hsa-mir-199b-3p	hsa-mir-199b-3p	1	0
hsa-mir-219a-1-3p	hsa-mir-219a-1-3p	3	335.997
hsa-mir-222-5p	hsa-mir-222-5p	2	147.132
hsa-let-7g-3p	hsa-let-7g-3p	1	0
hsa-mir-15b-3p	hsa-mir-15b-3p	1	0
hsa-mir-23b-5p	hsa-mir-23b-5p	1	0
hsa-mir-27b-5p	hsa-mir-27b-5p	3	478.223
hsa-mir-30b-3p	hsa-mir-30b-3p	2	3.14256
hsa-mir-124-5p	hsa-mir-124-5p	1	0
hsa-mir-135a-3p	hsa-mir-135a-3p	5	210.616
hsa-mir-138-2-3p	hsa-mir-138-2-3p	1	0
hsa-mir-140-3p	hsa-mir-140-3p	1	0
hsa-mir-143-5p	hsa-mir-143-5p	1	0
hsa-mir-125a-3p	hsa-mir-125a-3p	7	278.459
hsa-mir-127-5p	hsa-mir-127-5p	1	0
hsa-mir-129-2-3p	hsa-mir-129-2-3p	4	391.674
hsa-mir-149-3p	hsa-mir-149-3p	3	112.505
hsa-mir-150-3p	hsa-mir-150-3p	2	21.9543
hsa-mir-186-3p	hsa-mir-186-3p	1	0
hsa-mir-188-3p	hsa-mir-188-3p	1	0
hsa-mir-193a-5p	hsa-mir-193a-5p	1	0
hsa-mir-194-3p	hsa-mir-194-3p	1	0
hsa-mir-106b-3p	hsa-mir-106b-3p	1	0
hsa-mir-30c-1-3p	hsa-mir-30c-1-3p	9	652.67
hsa-mir-34b-3p	hsa-mir-34b-3p	6	366.526
hsa-mir-34c-3p	hsa-mir-34c-3p	1	0
hsa-mir-99b-3p	hsa-mir-99b-3p	1	0
hsa-mir-296-3p	hsa-mir-296-3p	1	0
hsa-mir-361-3p	hsa-mir-361-3p	2	480.178
hsa-mir-362-3p	hsa-mir-362-3p	1	0
hsa-mir-371a-5p	hsa-mir-371a-5p	5	937.172
hsa-mir-340-5p	hsa-mir-340-5p	2	131.722
hsa-mir-330-5p	hsa-mir-330-5p	2	76.8628
hsa-mir-342-5p	hsa-mir-342-5p	1	0
hsa-mir-337-5p	hsa-mir-337-5p	1	0
hsa-mir-323a-5p	hsa-mir-323a-5p	12	1470.69
hsa-mir-151a-5p	hsa-mir-151a-5p	3	78.9667
hsa-mir-331-5p	hsa-mir-331-5p	2	261.65
hsa-mir-339-3p	hsa-mir-339-3p	2	62.4945
hsa-mir-335-3p	hsa-mir-335-3p	3	142.117
hsa-mir-423-5p	hsa-mir-423-5p	2	31.4715
hsa-mir-18b-3p	hsa-mir-18b-3p	1	0
hsa-mir-486-3p	hsa-mir-486-3p	2	354.534
hsa-mir-488-3p	hsa-mir-488-3p	2	172.783
hsa-mir-490-5p	hsa-mir-490-5p	2	119.112
hsa-mir-491-3p	hsa-mir-491-3p	1	0
hsa-mir-193b-5p	hsa-mir-193b-5p	3	353.277
hsa-mir-516a-5p	hsa-mir-516a-5p	1	0
hsa-mir-500a-5p	hsa-mir-500a-5p	7	830.104
hsa-mir-502-3p	hsa-mir-502-3p	3	259.123
hsa-mir-513a-3p	hsa-mir-513a-3p	1	0
hsa-mir-509-5p	hsa-mir-509-5p	1	0
hsa-mir-532-3p	hsa-mir-532-3p	1	0
hsa-mir-574-5p	hsa-mir-574-5p	2	315.95
hsa-mir-576-3p	hsa-mir-576-3p	1	0
hsa-mir-582-3p	hsa-mir-582-3p	1	0
hsa-mir-548b-5p	hsa-mir-548b-5p	2	243.363
hsa-mir-550a-5p	hsa-mir-550a-5p	1	0
hsa-mir-593-3p	hsa-mir-593-3p	1	0
hsa-mir-548c-5p	hsa-mir-548c-5p	2	157.926
hsa-mir-625-3p	hsa-mir-625-3p	1	0
hsa-mir-628-5p	hsa-mir-628-5p	1	0
hsa-mir-629-5p	hsa-mir-629-5p	4	1014.32
hsa-mir-548d-5p	hsa-mir-548d-5p	3	658.523
hsa-mir-411-3p	hsa-mir-411-3p	1	0
hsa-mir-654-3p	hsa-mir-654-3p	2	170.138
hsa-mir-298	hsa-mir-298	5	258.274
hsa-mir-891a-5p	hsa-mir-891a-5p	1	0
hsa-mir-300	hsa-mir-300	1	0
hsa-mir-892a	hsa-mir-892a	1	0
hsa-mir-450b-5p	hsa-mir-450b-5p	1	0
hsa-mir-874-3p	hsa-mir-874-3p	7	864.67
hsa-mir-888-5p	hsa-mir-888-5p	2	92.0676
hsa-mir-892b	hsa-mir-892b	3	1168.75
hsa-mir-875-3p	hsa-mir-875-3p	1	0
hsa-mir-876-3p	hsa-mir-876-3p	1	0
hsa-mir-708-5p	hsa-mir-708-5p	3	786.903
hsa-mir-190b	hsa-mir-190b	2	128.705
hsa-mir-744-3p	hsa-mir-744-3p	1	0
hsa-mir-885-5p	hsa-mir-885-5p	1	0
hsa-mir-885-3p	hsa-mir-885-3p	1	0
hsa-mir-877-5p	hsa-mir-877-5p	1	0
hsa-mir-877-3p	hsa-mir-877-3p	3	124.921
hsa-mir-543	hsa-mir-543	3	212.542
hsa-mir-374b-5p	hsa-mir-374b-5p	5	700
hsa-mir-374b-3p	hsa-mir-374b-3p	1	0
hsa-mir-760	hsa-mir-760	4	870.145
hsa-mir-216b-5p	hsa-mir-216b-5p	2	215.405
hsa-mir-208b-3p	hsa-mir-208b-3p	1	0
hsa-mir-921	hsa-mir-921	2	122.95
hsa-mir-935	hsa-mir-935	1	0
hsa-mir-936	hsa-mir-936	2	220.525
hsa-mir-938	hsa-mir-938	1	0
hsa-mir-939-5p	hsa-mir-939-5p	1	0
hsa-mir-940	hsa-mir-940	1	0
hsa-mir-518d-5p	hsa-mir-518d-5p	2	172.783
hsa-mir-518a-5p	hsa-mir-518a-5p	1	0
hsa-mir-1224-5p	hsa-mir-1224-5p	1	0
hsa-mir-1225-5p	hsa-mir-1225-5p	3	178.605
hsa-mir-1226-5p	hsa-mir-1226-5p	5	385.584
hsa-mir-1227-3p	hsa-mir-1227-3p	3	776.994
hsa-mir-1228-5p	hsa-mir-1228-5p	1	0
hsa-mir-1228-3p	hsa-mir-1228-3p	1	0
hsa-mir-1229-3p	hsa-mir-1229-3p	3	175.645
hsa-mir-1238-3p	hsa-mir-1238-3p	1	0
hsa-mir-513b-5p	hsa-mir-513b-5p	1	0
hsa-mir-320b	hsa-mir-320b	2	4.65556
hsa-mir-320c	hsa-mir-320c	3	57.7846
hsa-mir-1271-5p	hsa-mir-1271-5p	1	0
hsa-mir-1283	hsa-mir-1283	1	0
hsa-mir-1181	hsa-mir-1181	4	46.5115
hsa-mir-1207-5p	hsa-mir-1207-5p	2	35.4312
hsa-mir-1286	hsa-mir-1286	1	0
hsa-mir-1290	hsa-mir-1290	3	438.678
hsa-mir-1291	hsa-mir-1291	4	252.367
hsa-mir-1304-5p	hsa-mir-1304-5p	1	0
hsa-mir-1246	hsa-mir-1246	5	1400.35
hsa-mir-1251-5p	hsa-mir-1251-5p	1	0
hsa-mir-1255a	hsa-mir-1255a	1	0
hsa-mir-1256	hsa-mir-1256	1	0
hsa-mir-1260a	hsa-mir-1260a	1	0
hsa-mir-1262	hsa-mir-1262	1	0
hsa-mir-1267	hsa-mir-1267	1	0
hsa-mir-1268a	hsa-mir-1268a	6	2276.7
hsa-mir-1275	hsa-mir-1275	2	23.4747
hsa-mir-302f	hsa-mir-302f	1	0
hsa-mir-1277-3p	hsa-mir-1277-3p	1	0
hsa-mir-1252-5p	hsa-mir-1252-5p	1	0
hsa-mir-664a-3p	hsa-mir-664a-3p	2	117.042
hsa-mir-320d	hsa-mir-320d	3	45.2184
hsa-mir-1827	hsa-mir-1827	1	0
hsa-mir-516a-3p	hsa-mir-516a-3p	1	0
hsa-mir-1469	hsa-mir-1469	1	0
hsa-mir-1539	hsa-mir-1539	1	0
hsa-mir-1908-5p	hsa-mir-1908-5p	1	0
hsa-mir-1910-5p	hsa-mir-1910-5p	1	0
hsa-mir-1912	hsa-mir-1912	1	0
hsa-mir-1915-3p	hsa-mir-1915-3p	9	1620.95
hsa-mir-224-3p	hsa-mir-224-3p	1	0
hsa-mir-449b-3p	hsa-mir-449b-3p	1	0
hsa-mir-1972	hsa-mir-1972	2	129.012
hsa-mir-1973	hsa-mir-1973	2	129.012
hsa-mir-2052	hsa-mir-2052	1	0
hsa-mir-2116-5p	hsa-mir-2116-5p	1	0
hsa-mir-2116-3p	hsa-mir-2116-3p	1	0
hsa-mir-2117	hsa-mir-2117	1	0
hsa-mir-711	hsa-mir-711	1	0
hsa-mir-718	hsa-mir-718	1	0
hsa-mir-3125	hsa-mir-3125	1	0
hsa-mir-3127-5p	hsa-mir-3127-5p	1	0
hsa-mir-3133	hsa-mir-3133	1	0
hsa-mir-3134	hsa-mir-3134	1	0
hsa-mir-3146	hsa-mir-3146	1	0
hsa-mir-3149	hsa-mir-3149	1	0
hsa-mir-3152-3p	hsa-mir-3152-3p	1	0
hsa-mir-3153	hsa-mir-3153	1	0
hsa-mir-3163	hsa-mir-3163	1	0
hsa-mir-1260b	hsa-mir-1260b	1	0
hsa-mir-3167	hsa-mir-3167	1	0
hsa-mir-3174	hsa-mir-3174	1	0
hsa-mir-3180-5p	hsa-mir-3180-5p	1	0
hsa-mir-3192-5p	hsa-mir-3192-5p	1	0
hsa-mir-3195	hsa-mir-3195	1	0
hsa-mir-4298	hsa-mir-4298	1	0
hsa-mir-4306	hsa-mir-4306	1	0
hsa-mir-4257	hsa-mir-4257	1	0
hsa-mir-4252	hsa-mir-4252	1	0
hsa-mir-4327	hsa-mir-4327	1	0
hsa-mir-4270	hsa-mir-4270	1	0
hsa-mir-4271	hsa-mir-4271	1	0
hsa-mir-4281	hsa-mir-4281	1	0
hsa-mir-4284	hsa-mir-4284	2	55.8418
hsa-mir-2355-3p	hsa-mir-2355-3p	1	0
hsa-mir-3606-5p	hsa-mir-3606-5p	1	0
hsa-mir-3614-3p	hsa-mir-3614-3p	1	0
hsa-mir-3648	hsa-mir-3648	1	0
hsa-mir-3651	hsa-mir-3651	1	0
hsa-mir-3653-3p	hsa-mir-3653-3p	1	0
hsa-mir-3656	hsa-mir-3656	1	0
hsa-mir-3658	hsa-mir-3658	1	0
hsa-mir-1273e	hsa-mir-1273e	1	0
hsa-mir-3659	hsa-mir-3659	1	0
hsa-mir-3662	hsa-mir-3662	1	0
hsa-mir-3663-3p	hsa-mir-3663-3p	1	0
hsa-mir-3665	hsa-mir-3665	1	0
hsa-mir-3668	hsa-mir-3668	1	0
hsa-mir-3672	hsa-mir-3672	1	0
hsa-mir-3679-5p	hsa-mir-3679-5p	1	0
hsa-mir-3682-3p	hsa-mir-3682-3p	1	0
hsa-mir-3692-5p	hsa-mir-3692-5p	1	0
hsa-mir-3907	hsa-mir-3907	1	0
hsa-mir-3911	hsa-mir-3911	1	0
hsa-mir-3914	hsa-mir-3914	1	0
hsa-mir-3940-3p	hsa-mir-3940-3p	1	0
hsa-mir-3945	hsa-mir-3945	1	0
hsa-mir-4428	hsa-mir-4428	1	0
hsa-mir-4450	hsa-mir-4450	1	0
hsa-mir-4453	hsa-mir-4453	1	0
hsa-mir-4460	hsa-mir-4460	1	0
hsa-mir-4464	hsa-mir-4464	1	0
hsa-mir-4470	hsa-mir-4470	1	0
hsa-mir-4474-3p	hsa-mir-4474-3p	1	0
hsa-mir-4475	hsa-mir-4475	1	0
hsa-mir-4476	hsa-mir-4476	1	0
hsa-mir-4504	hsa-mir-4504	1	0
hsa-mir-4509	hsa-mir-4509	1	0
hsa-mir-4518	hsa-mir-4518	1	0
hsa-mir-378i	hsa-mir-378i	1	0
hsa-mir-3974	hsa-mir-3974	1	0
hsa-mir-4633-5p	hsa-mir-4633-5p	1	0
hsa-mir-4635	hsa-mir-4635	1	0
hsa-mir-4639-5p	hsa-mir-4639-5p	1	0
hsa-mir-4652-5p	hsa-mir-4652-5p	1	0
hsa-mir-4661-3p	hsa-mir-4661-3p	1	0
hsa-mir-4662a-3p	hsa-mir-4662a-3p	1	0
hsa-mir-4659b-5p	hsa-mir-4659b-5p	1	0
hsa-mir-4668-5p	hsa-mir-4668-5p	1	0
hsa-mir-4674	hsa-mir-4674	1	0
hsa-mir-4676-5p	hsa-mir-4676-5p	1	0
hsa-mir-4678	hsa-mir-4678	1	0
hsa-mir-4680-3p	hsa-mir-4680-3p	1	0
hsa-mir-4693-5p	hsa-mir-4693-5p	1	0
hsa-mir-4700-5p	hsa-mir-4700-5p	1	0
hsa-mir-4703-5p	hsa-mir-4703-5p	1	0
hsa-mir-203b-3p	hsa-mir-203b-3p	1	0
hsa-mir-4716-3p	hsa-mir-4716-3p	1	0
hsa-mir-4720-3p	hsa-mir-4720-3p	1	0
hsa-mir-4723-3p	hsa-mir-4723-3p	1	0
hsa-mir-4727-3p	hsa-mir-4727-3p	1	0
hsa-mir-4729	hsa-mir-4729	1	0
hsa-mir-4732-5p	hsa-mir-4732-5p	2	1174.55
hsa-mir-4735-3p	hsa-mir-4735-3p	1	0
hsa-mir-3591-5p	hsa-mir-3591-5p	1	0
hsa-mir-4745-5p	hsa-mir-4745-5p	1	0
hsa-mir-4758-3p	hsa-mir-4758-3p	1	0
hsa-mir-4759	hsa-mir-4759	1	0
hsa-mir-4765	hsa-mir-4765	1	0
hsa-mir-4767	hsa-mir-4767	1	0
hsa-mir-4768-5p	hsa-mir-4768-5p	1	0
hsa-mir-4772-5p	hsa-mir-4772-5p	1	0
hsa-mir-4773	hsa-mir-4773	1	0
hsa-mir-4774-5p	hsa-mir-4774-5p	1	0
hsa-mir-4777-5p	hsa-mir-4777-5p	1	0
hsa-mir-4778-5p	hsa-mir-4778-5p	1	0
hsa-mir-4779	hsa-mir-4779	1	0
hsa-mir-4791	hsa-mir-4791	1	0
hsa-mir-4795-5p	hsa-mir-4795-5p	1	0
hsa-mir-4796-3p	hsa-mir-4796-3p	1	0
hsa-mir-4797-5p	hsa-mir-4797-5p	1	0
hsa-mir-4804-5p	hsa-mir-4804-5p	1	0
hsa-mir-95-5p	hsa-mir-95-5p	1	0
hsa-mir-208a-5p	hsa-mir-208a-5p	1	0
hsa-mir-128-1-5p	hsa-mir-128-1-5p	1	0
hsa-mir-410-5p	hsa-mir-410-5p	1	0
hsa-mir-489-5p	hsa-mir-489-5p	2	55.7615
hsa-mir-598-5p	hsa-mir-598-5p	1	0
hsa-mir-889-5p	hsa-mir-889-5p	2	354.534
hsa-mir-887-5p	hsa-mir-887-5p	3	239.631
hsa-mir-548f-5p	hsa-mir-548f-5p	1	0
hsa-mir-128-2-5p	hsa-mir-128-2-5p	1	0
hsa-mir-1	hsa-mir-1	18	5716.75
hsa-mir-3653	hsa-mir-3653	1	0
hsa-mir-210	hsa-mir-210	12	1730.67
hsa-mir-219-5p	hsa-mir-219-5p	1	0
hsa-mir-128	hsa-mir-128	13	1462.87
hsa-mir-133a	hsa-mir-133a	9	1540.46
hsa-mir-152	hsa-mir-152	8	1378.01
hsa-mir-153	hsa-mir-153	10	1736.94
hsa-mir-134	hsa-mir-134	8	1124.32
hsa-mir-190a	hsa-mir-190a	7	1265.22
hsa-mir-370	hsa-mir-370	5	768.299
hsa-mir-372	hsa-mir-372	6	537.081
hsa-mir-383	hsa-mir-383	3	745.197
hsa-mir-329	hsa-mir-329	2	80.4335
hsa-mir-412	hsa-mir-412	2	29.34
hsa-mir-487a	hsa-mir-487a	1	0
hsa-mir-494	hsa-mir-494	9	1678.17
hsa-mir-520f	hsa-mir-520f	4	526.097
hsa-mir-519d	hsa-mir-519d	1	0
hsa-mir-504	hsa-mir-504	2	46.5185
hsa-mir-510	hsa-mir-510	2	82.3894
hsa-mir-487b	hsa-mir-487b	8	2162.75
hsa-mir-552	hsa-mir-552	1	0
hsa-mir-579	hsa-mir-579	1	0
hsa-mir-597	hsa-mir-597	1	0
hsa-mir-605	hsa-mir-605	1	0
hsa-mir-627	hsa-mir-627	3	533.518
hsa-mir-651	hsa-mir-651	4	922.723
hsa-mir-653	hsa-mir-653	1	0
hsa-mir-655	hsa-mir-655	1	0
hsa-mir-668	hsa-mir-668	3	222.725
hsa-mir-219-1-3p	hsa-mir-219-1-3p	3	335.997
hsa-mir-891a	hsa-mir-891a	1	0
hsa-mir-874	hsa-mir-874	7	864.67
hsa-mir-216b	hsa-mir-216b	2	215.405
hsa-mir-208b	hsa-mir-208b	1	0
hsa-mir-513b	hsa-mir-513b	1	0
hsa-mir-1251	hsa-mir-1251	1	0
hsa-mir-1252	hsa-mir-1252	1	0
hsa-mir-1908	hsa-mir-1908	1	0
hsa-mir-1910	hsa-mir-1910	1	0
hsa-mir-3192	hsa-mir-3192	1	0
hsa-mir-203	hsa-mir-203	17	4502.2
hsa-mir-98	hsa-mir-98	13	3074.65
hsa-mir-216a	hsa-mir-216a	2	27.351
hsa-mir-381	hsa-mir-381	5	789.635
hsa-mir-503	hsa-mir-503	3	443.945
hsa-mir-549	hsa-mir-549	2	162.576
hsa-mir-758	hsa-mir-758	3	920.821
hsa-mir-939	hsa-mir-939	1	0
hsa-mir-1227	hsa-mir-1227	3	776.994
hsa-mir-1229	hsa-mir-1229	3	175.645
hsa-mir-1238	hsa-mir-1238	1	0
hsa-mir-664-3p	hsa-mir-664-3p	2	117.042
hsa-mir-3606	hsa-mir-3606	1	0
hsa-mir-3545-3p	hsa-mir-3545-3p	1	0
hsa-mir-451	hsa-mir-451	12	1177.08
hsa-let-7a	hsa-let-7a	23	3384.07
hsa-let-7e	hsa-let-7e	10	1547.19
hsa-let-7f	hsa-let-7f	12	1962.12
hsa-mir-16	hsa-mir-16	30	8151.24
hsa-mir-17*	hsa-mir-17*	2	74.13
hsa-mir-18a	hsa-mir-18a	15	2829.08
hsa-mir-19b	hsa-mir-19b	10	1891.46
hsa-mir-22	hsa-mir-22	11	992.099
hsa-mir-24-1*	hsa-mir-24-1*	3	110.821
hsa-mir-24	hsa-mir-24	20	5523.92
hsa-mir-25	hsa-mir-25	14	3603.96
hsa-mir-26a	hsa-mir-26a	15	1510.61
hsa-mir-26b	hsa-mir-26b	7	383.028
hsa-mir-30a*	hsa-mir-30a*	1	0
hsa-mir-33a	hsa-mir-33a	3	661.705
hsa-mir-92a	hsa-mir-92a	11	1843.62
hsa-mir-96	hsa-mir-96	4	452.949
hsa-mir-99a	hsa-mir-99a	5	136.049
hsa-mir-101	hsa-mir-101	9	4525.58
hsa-mir-29b	hsa-mir-29b	11	1578.6
hsa-mir-103a	hsa-mir-103a	7	662.96
hsa-mir-105	hsa-mir-105	1	0
hsa-mir-106a	hsa-mir-106a	8	1603.28
hsa-mir-192	hsa-mir-192	4	93.7215
hsa-mir-196a	hsa-mir-196a	8	549.605
hsa-mir-197	hsa-mir-197	10	2469.23
hsa-mir-30c	hsa-mir-30c	7	265.399
hsa-mir-30d	hsa-mir-30d	5	249.375
hsa-mir-147	hsa-mir-147	4	1269.42
hsa-mir-7	hsa-mir-7	11	1678.71
hsa-mir-10a	hsa-mir-10a	11	3272.87
hsa-mir-181a	hsa-mir-181a	22	4178.72
hsa-mir-181b	hsa-mir-181b	20	2099.25
hsa-mir-181c	hsa-mir-181c	4	134.292
hsa-mir-182	hsa-mir-182	10	5363.07
hsa-mir-183	hsa-mir-183	6	990.102
hsa-mir-187	hsa-mir-187	2	80.4335
hsa-mir-204	hsa-mir-204	5	996.317
hsa-mir-211	hsa-mir-211	3	43.5196
hsa-mir-181a*	hsa-mir-181a*	6	396.704
hsa-mir-218	hsa-mir-218	8	2446
hsa-mir-223	hsa-mir-223	7	236.312
hsa-mir-23b	hsa-mir-23b	13	4408.79
hsa-mir-30b	hsa-mir-30b	6	484.797
hsa-mir-124	hsa-mir-124	15	2604.91
hsa-mir-125b	hsa-mir-125b	25	5903.5
hsa-mir-132	hsa-mir-132	6	851.251
hsa-mir-135a	hsa-mir-135a	9	3080.13
hsa-mir-138	hsa-mir-138	5	512.137
hsa-mir-144	hsa-mir-144	7	424.904
hsa-mir-145	hsa-mir-145	13	2664.82
hsa-mir-191	hsa-mir-191	12	1236.75
hsa-mir-9	hsa-mir-9	12	2507.27
hsa-mir-9*	hsa-mir-9*	6	1402.45
hsa-mir-126*	hsa-mir-126*	1	0
hsa-mir-149	hsa-mir-149	5	168.348
hsa-mir-154	hsa-mir-154	2	20.326
hsa-mir-185	hsa-mir-185	5	371.972
hsa-mir-186	hsa-mir-186	4	327.562
hsa-mir-190	hsa-mir-190	7	1265.22
hsa-mir-194	hsa-mir-194	9	3940.27
hsa-mir-29c	hsa-mir-29c	7	496.383
hsa-mir-200a	hsa-mir-200a	7	246.248
hsa-mir-302a	hsa-mir-302a	2	45.2282
hsa-mir-34b*	hsa-mir-34b*	1	0
hsa-mir-301a	hsa-mir-301a	4	380.512
hsa-mir-99b	hsa-mir-99b	12	1931.86
hsa-mir-30e	hsa-mir-30e	4	408.592
hsa-mir-30e*	hsa-mir-30e*	1	0
hsa-mir-363	hsa-mir-363	4	424.084
hsa-mir-365	hsa-mir-365	5	1007.31
hsa-mir-302b*	hsa-mir-302b*	1	0
hsa-mir-302b	hsa-mir-302b	3	265.092
hsa-mir-302c	hsa-mir-302c	3	229.84
hsa-mir-302d	hsa-mir-302d	4	230.734
hsa-mir-367	hsa-mir-367	5	264.634
hsa-mir-371-3p	hsa-mir-371-3p	2	30.1043
hsa-mir-373*	hsa-mir-373*	1	0
hsa-mir-373	hsa-mir-373	4	716.963
hsa-mir-374a	hsa-mir-374a	9	542.616
hsa-mir-376a	hsa-mir-376a	3	144.029
hsa-mir-377	hsa-mir-377	5	376.38
hsa-mir-378*	hsa-mir-378*	1	0
hsa-mir-378	hsa-mir-378	3	64.8186
hsa-mir-379	hsa-mir-379	4	1034.3
hsa-mir-380*	hsa-mir-380*	1	0
hsa-mir-382	hsa-mir-382	2	24.8978
hsa-mir-323-3p	hsa-mir-323-3p	11	1047.75
hsa-mir-151-3p	hsa-mir-151-3p	6	1053.11
hsa-mir-135b	hsa-mir-135b	7	2444.14
hsa-mir-148b	hsa-mir-148b	4	102.95
hsa-mir-335	hsa-mir-335	10	1477.96
hsa-mir-196b	hsa-mir-196b	6	616.857
hsa-mir-424	hsa-mir-424	7	680.048
hsa-mir-18b	hsa-mir-18b	3	136.628
hsa-mir-20b	hsa-mir-20b	9	1081.64
hsa-mir-450a	hsa-mir-450a	6	782.676
hsa-mir-191*	hsa-mir-191*	3	174.977
hsa-mir-431	hsa-mir-431	1	0
hsa-mir-452	hsa-mir-452	1	0
hsa-mir-202*	hsa-mir-202*	1	0
hsa-mir-202	hsa-mir-202	3	70.8183
hsa-mir-432	hsa-mir-432	3	172.664
hsa-mir-526b	hsa-mir-526b	3	264.306
hsa-mir-523	hsa-mir-523	1	0
hsa-mir-518f	hsa-mir-518f	1	0
hsa-mir-518c*	hsa-mir-518c*	1	0
hsa-mir-518c	hsa-mir-518c	3	45.422
hsa-mir-517a	hsa-mir-517a	1	0
hsa-mir-516b	hsa-mir-516b	2	123.376
hsa-mir-518e	hsa-mir-518e	1	0
hsa-mir-522	hsa-mir-522	2	494.076
hsa-mir-519a	hsa-mir-519a	1	0
hsa-mir-499-5p	hsa-mir-499-5p	2	129.558
hsa-mir-514	hsa-mir-514	3	41.678
hsa-mir-18a*	hsa-mir-18a*	1	0
hsa-mir-493	hsa-mir-493	1	0
hsa-mir-539	hsa-mir-539	1	0
hsa-mir-544	hsa-mir-544	2	92.0676
hsa-mir-545	hsa-mir-545	1	0
hsa-mir-92b	hsa-mir-92b	3	417.116
hsa-mir-561	hsa-mir-561	1	0
hsa-mir-551b	hsa-mir-551b	1	0
hsa-mir-570	hsa-mir-570	1	0
hsa-mir-584	hsa-mir-584	2	1.33266
hsa-mir-589*	hsa-mir-589*	2	196.046
hsa-mir-550a*	hsa-mir-550a*	3	218.397
hsa-mir-625	hsa-mir-625	1	0
hsa-mir-629*	hsa-mir-629*	4	40.0487
hsa-mir-642a	hsa-mir-642a	1	0
hsa-mir-644	hsa-mir-644	2	44.6407
hsa-mir-652	hsa-mir-652	2	30.8566
hsa-mir-663	hsa-mir-663	16	2545.48
hsa-mir-449b	hsa-mir-449b	2	87.0992
hsa-mir-411	hsa-mir-411	1	0
hsa-mir-659	hsa-mir-659	1	0
hsa-mir-660	hsa-mir-660	4	202.388
hsa-mir-363*	hsa-mir-363*	1	0
hsa-mir-425	hsa-mir-425	5	1259.98
hsa-mir-454*	hsa-mir-454*	4	1670.11
hsa-mir-454	hsa-mir-454	7	1129.36
hsa-mir-766	hsa-mir-766	2	55.0571
hsa-mir-675	hsa-mir-675	1	0
hsa-let-7a*	hsa-let-7a*	1	0
hsa-let-7b*	hsa-let-7b*	4	66.9815
hsa-let-7d*	hsa-let-7d*	1	0
hsa-mir-15a*	hsa-mir-15a*	1	0
hsa-mir-16-1*	hsa-mir-16-1*	2	16.6186
hsa-mir-21*	hsa-mir-21*	1	0
hsa-mir-22*	hsa-mir-22*	1	0
hsa-mir-23a*	hsa-mir-23a*	4	7.02047
hsa-mir-25*	hsa-mir-25*	1	0
hsa-mir-26b*	hsa-mir-26b*	2	28.5085
hsa-mir-27a*	hsa-mir-27a*	1	0
hsa-mir-29a*	hsa-mir-29a*	2	42.1589
hsa-mir-31*	hsa-mir-31*	1	0
hsa-mir-32*	hsa-mir-32*	1	0
hsa-mir-92a-1*	hsa-mir-92a-1*	2	49.0726
hsa-mir-92a-2*	hsa-mir-92a-2*	1	0
hsa-mir-29b-1*	hsa-mir-29b-1*	2	448.457
hsa-mir-148a*	hsa-mir-148a*	1	0
hsa-mir-30c-2*	hsa-mir-30c-2*	1	0
hsa-mir-10a*	hsa-mir-10a*	1	0
hsa-mir-10b*	hsa-mir-10b*	1	0
hsa-mir-34a*	hsa-mir-34a*	1	0
hsa-mir-181a-2*	hsa-mir-181a-2*	2	40.1408
hsa-mir-183*	hsa-mir-183*	3	390.302
hsa-mir-187*	hsa-mir-187*	1	0
hsa-mir-222*	hsa-mir-222*	2	147.132
hsa-let-7g*	hsa-let-7g*	1	0
hsa-mir-15b*	hsa-mir-15b*	1	0
hsa-mir-23b*	hsa-mir-23b*	1	0
hsa-mir-27b*	hsa-mir-27b*	3	478.223
hsa-mir-30b*	hsa-mir-30b*	2	3.14256
hsa-mir-124*	hsa-mir-124*	1	0
hsa-mir-135a*	hsa-mir-135a*	5	210.616
hsa-mir-138-2*	hsa-mir-138-2*	1	0
hsa-mir-143*	hsa-mir-143*	1	0
hsa-mir-129-3p	hsa-mir-129-3p	4	391.674
hsa-mir-149*	hsa-mir-149*	3	112.505
hsa-mir-150*	hsa-mir-150*	2	21.9543
hsa-mir-186*	hsa-mir-186*	1	0
hsa-mir-194*	hsa-mir-194*	1	0
hsa-mir-106b*	hsa-mir-106b*	1	0
hsa-mir-30c-1*	hsa-mir-30c-1*	9	652.67
hsa-mir-34b	hsa-mir-34b	6	366.526
hsa-mir-99b*	hsa-mir-99b*	1	0
hsa-mir-371-5p	hsa-mir-371-5p	5	937.172
hsa-mir-340	hsa-mir-340	2	131.722
hsa-mir-323-5p	hsa-mir-323-5p	12	1470.69
hsa-mir-151-5p	hsa-mir-151-5p	3	78.9667
hsa-mir-335*	hsa-mir-335*	3	142.117
hsa-mir-18b*	hsa-mir-18b*	1	0
hsa-mir-488	hsa-mir-488	2	172.783
hsa-mir-193b*	hsa-mir-193b*	3	353.277
hsa-mir-500a	hsa-mir-500a	7	830.104
hsa-mir-550a	hsa-mir-550a	1	0
hsa-mir-593	hsa-mir-593	1	0
hsa-mir-625*	hsa-mir-625*	1	0
hsa-mir-629	hsa-mir-629	4	1014.32
hsa-mir-411*	hsa-mir-411*	1	0
hsa-mir-888	hsa-mir-888	2	92.0676
hsa-mir-708	hsa-mir-708	3	786.903
hsa-mir-744*	hsa-mir-744*	1	0
hsa-mir-877	hsa-mir-877	1	0
hsa-mir-877*	hsa-mir-877*	3	124.921
hsa-mir-374b	hsa-mir-374b	5	700
hsa-mir-374b*	hsa-mir-374b*	1	0
hsa-mir-1226*	hsa-mir-1226*	5	385.584
hsa-mir-1228*	hsa-mir-1228*	1	0
hsa-mir-1228	hsa-mir-1228	1	0
hsa-mir-1271	hsa-mir-1271	1	0
hsa-mir-1304	hsa-mir-1304	1	0
hsa-mir-1260	hsa-mir-1260	1	0
hsa-mir-1268	hsa-mir-1268	6	2276.7
hsa-mir-1277	hsa-mir-1277	1	0
hsa-mir-664	hsa-mir-664	2	117.042
hsa-mir-224*	hsa-mir-224*	1	0
hsa-mir-449b*	hsa-mir-449b*	1	0
hsa-mir-2116	hsa-mir-2116	1	0
hsa-mir-2116*	hsa-mir-2116*	1	0
hsa-mir-3692*	hsa-mir-3692*	1	0
hsa-mir-103	hsa-mir-103	7	662.96
hsa-mir-3127	hsa-mir-3127	1	0
hsa-mir-3152	hsa-mir-3152	1	0
hsa-mir-3682	hsa-mir-3682	1	0
hsa-mir-3940	hsa-mir-3940	1	0
hsa-mir-550*	hsa-mir-550*	3	218.397
hsa-mir-642	hsa-mir-642	1	0
hsa-mir-500	hsa-mir-500	7	830.104
hsa-mir-550	hsa-mir-550	1	0
Doxorubicin	Doxorubicin	63	16666.2
interferon-gamma-1b	interferon-gamma-1b	1	0
Paclitaxel	Paclitaxel	37	6762.02
Tamoxifen	Tamoxifen	10	153.227
Sorafenib	Sorafenib	26	8977.23
Cocaine	Cocaine	16	869.676
Vincristine	Vincristine	18	612.041
Nutlin	Nutlin	3	3.85449
Genistein	Genistein	12	1407.23
Azd6244	Azd6244	1	0
Topotecan	Topotecan	25	4879.39
Taxol	Taxol	4	26.6317
Etoposide	Etoposide	34	2667.93
Mitoxantrone	Mitoxantrone	9	1506.19
Oltipraz	Oltipraz	5	27.5824
Daunorubicin	Daunorubicin	3	10.061
Curcumin	Curcumin	125	44276.8
Docetaxel	Docetaxel	19	1839.08
Tretinoin	Tretinoin	1	0
5-fluorouracil	5-fluorouracil	320	216570
Trastuzumab	Trastuzumab	47	10306.4
Arsenic trioxide	Arsenic trioxide	138	40416
Cytarabine	Cytarabine	3	10.061
Teniposide	Teniposide	3	5.46363
Gemcitabine	Gemcitabine	85	21389.6
Metformin	Metformin	17	788.802
Cisplatin	Cisplatin	100	37898.8
Vinblastine	Vinblastine	12	385.754
insulin	insulin	3	34.555
Arabinocytosine	Arabinocytosine	1	0
Heparin	Heparin	2	3.01566
Mitomycin	Mitomycin	2	7.37051
Lapatinib	Lapatinib	1	0
Gefitinib	Gefitinib	8	2536.19
imatinib	imatinib	6	43.4685
Cetuximab	Cetuximab	1	0
Ginsenoside-rg1	Ginsenoside-rg1	1	0
Methotrexate	Methotrexate	5	41.7912
Glucocorticoid	Glucocorticoid	70	13472
Trail	Trail	3	16.7778
L-ohp	L-ohp	3	13.8696
Cyclophosphamide	Cyclophosphamide	2	9.69343
Navitoclax	Navitoclax	11	8599.94
Pyrollidine dithiocarbamate	Pyrollidine dithiocarbamate	1	0
Resveratrol	Resveratrol	4	50.585
Palmitate	Palmitate	2	3.62001
Epirubicin	Epirubicin	4	39.2209
Epothilone b	Epothilone b	1	0
Erlotinib	Erlotinib	1	0
Butyrate	Butyrate	1	0
Irinotecan	Irinotecan	17	950.073
Abt-737	Abt-737	1	0
Hydroxycamptothecin (HCPT)	Hydroxycamptothecin (HCPT)	55	24983.7
1,2,6-Tri-O-galloyl-beta-D-glucopyranose	1,2,6-Tri-O-galloyl-beta-D-glucopyranose	172	64548.4
CDF(analogues of curcumin)	CDF(analogues of curcumin)	23	1396.36
Marine fungal metabolite 1386A	Marine fungal metabolite 1386A	72	9864.16
Enoxacin	Enoxacin	68	12153.8
Polylysine	Polylysine	12	158.145
Formaldehyde	Formaldehyde	160	54842
All-trans-retinoic acid (ATRA)	All-trans-retinoic acid (ATRA)	41	6335.34
XMD8-92	XMD8-92	8	97.1022
17beta-estradiol (E2)	17beta-estradiol (E2)	97	26651
Aidi injection	Aidi injection	24	624.128
Trichostatin A (TSA)	Trichostatin A (TSA)	118	35996.3
Trypaflavine	Trypaflavine	12	158.145
Vitamin D3	Vitamin D3	49	7737.8
Hydroxychloroquine	Hydroxychloroquine	4	5.79316
Hydroxamic acid HDACi LAQ824	Hydroxamic acid HDACi LAQ824	52	4468.29
Caudatin	Caudatin	6	45.6805
Prednisone	Prednisone	6	40.876
Activin A	Activin A	22	1622.9
Medpor	Medpor	33	2340.41
Oxaliplatin (L-OHP)	Oxaliplatin (L-OHP)	31	1859.63
Ginsenoside Rh2	Ginsenoside Rh2	50	6599.64
Bisphenol A	Bisphenol A	41	3045.14
Bio-Oss	Bio-Oss	22	1092.94
Benzene	Benzene	21	1265.25
Olea europaea leaf extract	Olea europaea leaf extract	15	920.529
Ginsenoside Rh2	Ginsenoside Rh2	101	49343.9
Temozolomide	Temozolomide	35	5207.72
Bicalutamide	Bicalutamide	70	15973.6
Docosahexaenoic acid	Docosahexaenoic acid	31	3343.42
Oleic acid	Oleic acid	4	13.5703
Letrozole	Letrozole	2	0.0833333
Hesperidin	Hesperidin	27	4621.35
Bortezomib	Bortezomib	6	52.5152
Calcitriol	Calcitriol	16	5202.76
Diethylstilbestrol	Diethylstilbestrol	126	52234.3
Melphalan	Melphalan	4	8.59607
Benzo(a)pyrene	Benzo(a)pyrene	15	404.458
Calcium sulfate (CaS)	Calcium sulfate (CaS)	11	119.864
Estrogen	Estrogen	9	124.722
Nicotine	Nicotine	6	59.7621
Glucose	Glucose	199	111076
Morphine	Morphine	53	6209.67
Fluoxetine	Fluoxetine	10	186.761
5-azacytidine (5-AzaC)	5-azacytidine (5-AzaC)	17	579.122
Camptothecin	Camptothecin	9	158.112
Testosterone + 1,25-Dihydroxyvitamin D3	Testosterone + 1,25-Dihydroxyvitamin D3	26	2522.49
Medroxyprogesterone acetate	Medroxyprogesterone acetate	7	65.9048
Sulindac sulfide	Sulindac sulfide	8	81.2907
Proanthocyanin	Proanthocyanin	28	2660.81
Vorinostat (SAHA)	Vorinostat (SAHA)	96	35697.6
Methylphenidate	Methylphenidate	4	13.6063
Ibandronate	Ibandronate	8	75.3746
N,N-dimethyltryptamine (DMT)	N,N-dimethyltryptamine (DMT)	8	178.985
Harmaline	Harmaline	4	13.6063
Methadone	Methadone	4	13.6063
5-methoxy-N,N-dimethyltryptamine (5-MeO-DMT)	5-methoxy-N,N-dimethyltryptamine (5-MeO-DMT)	6	53.9094
Desipramine	Desipramine	6	84.9285
Histone deacetylase inhibitor ITF2357	Histone deacetylase inhibitor ITF2357	4	12.0079
Progesterone	Progesterone	59	15177.4
6-hydroxydopamine	6-hydroxydopamine	13	5188.49
CDF(analogues of curcumin) + gemcitabine	CDF(analogues of curcumin) + gemcitabine	6	72.3683
Diazobenzene and its derivatives	Diazobenzene and its derivatives	2	0.179242
Glossy ganoderma spore oil	Glossy ganoderma spore oil	2	0.179242
Dihydrotestosterone(DHT)	Dihydrotestosterone(DHT)	27	4723.12
Microcystin-LR (MC-LR)	Microcystin-LR (MC-LR)	7	177.798
Arsenite	Arsenite	2	0.179242
Sunitinib	Sunitinib	6	81.2572
Matrine	Matrine	2	0.179242
Trimetazidine (TMZ)	Trimetazidine (TMZ)	2	0.179242
Triptolide	Triptolide	9	773.693
Valproate	Valproate	9	174.646
Essential amino acids (EAA)	Essential amino acids (EAA)	8	2567.7
FdUMP[10]	FdUMP[10]	19	1269
Cyclosporin A(CsA)	Cyclosporin A(CsA)	8	238.811
Floxuridine (FdU)	Floxuridine (FdU)	17	947.801
Ethanol	Ethanol	32	10816.7
Bleomycin	Bleomycin	2	0.05
2,3,7,8-tetrachlorodibenzo-p-dioxin (TCDD)	2,3,7,8-tetrachlorodibenzo-p-dioxin (TCDD)	6	26.838
Withaferin A	Withaferin A	2	0.0714286
Isoliquiritigenin	Isoliquiritigenin	2	0.0714286
Celecoxib	Celecoxib	19	613.994
Berbamine derivative(BBMD3)	Berbamine derivative(BBMD3)	5	102.194
Bilobalide	Bilobalide	12	1607.58
Dexamethasone	Dexamethasone	10	194.391
Methamphetamine	Methamphetamine	7	72.2821
1alpha,25-Dihydroxyvitamin D3	1alpha,25-Dihydroxyvitamin D3	25	3277.05
Isoflavone	Isoflavone	5	1228.32
Testosterone	Testosterone	13	577.674
5a-dihydrotestosterone (DHT)	5a-dihydrotestosterone (DHT)	4	17.8973
Aflatoxin B1 (AFB1)	Aflatoxin B1 (AFB1)	2	0.333333
Mistletoe lectin-I	Mistletoe lectin-I	43	9526.73
LPS	LPS	2	0.0769231
Lenalidomide	Lenalidomide	25	9501.83
Goserelin	Goserelin	45	4685.99
Sodium butyrate	Sodium butyrate	6	179.815
Narangin	Narangin	30	3169.46
Anthranilamide-pyrazolo[1,5-a]pyrimidine	Anthranilamide-pyrazolo[1,5-a]pyrimidine	11	2614.65
Catechin	Catechin	38	5084.54
Ascorbate	Ascorbate	43	15507.9
3-nitropropionic acid (3-NPA)	3-nitropropionic acid (3-NPA)	1	0
Emodin	Emodin	59	30273.3
Daidzein	Daidzein	4	39.2898
Atorvastatin	Atorvastatin	56	29639.9
Interleukin 13 (IL-13)	Interleukin 13 (IL-13)	18	1735.42
Lithium	Lithium	2	0.0909091
RAR-alpha antagonist Ro-41-5253	RAR-alpha antagonist Ro-41-5253	2	0.0909091
Delta-tocotrienol	Delta-tocotrienol	2	0.233251
Lithium (Li)	Lithium (Li)	8	97.3373
Paclitaxel + Cyclopamine	Paclitaxel + Cyclopamine	4	24.0553
Nicotinamide + Etoposide	Nicotinamide + Etoposide	2	0.233251
Bufalin	Bufalin	4	51.4622
Adriamycin	Adriamycin	2	0.0454545
Gemcitabine	Gemcitabine	10	176.545
Piceatannol	Piceatannol	2	0.166667
Imatinib mesylate	Imatinib mesylate	11	350.025
4-hydroxynonenal	4-hydroxynonenal	16	515.419
Cadmium	Cadmium	3	0.457347
Phorbol ester TPA	Phorbol ester TPA	3	0.457347
DNA methyltransferases (DNMTs) + 5-azacytidine (5-AzaC)	DNA methyltransferases (DNMTs) + 5-azacytidine (5-AzaC)	4	24.6793
Hemin	Hemin	1	0
Andrographolide	Andrographolide	2	0.125
Hydrogen peroxide (H2O2)	Hydrogen peroxide (H2O2)	11	183.577
Palmitic acid	Palmitic acid	4	15.1767
Caffeic acid	Caffeic acid	6	125.114
Ferulic acid	Ferulic acid	15	612.505
Anthocyanin	Anthocyanin	19	1424.34
(6)-gingerol (6G)	(6)-gingerol (6G)	2	0.0889328
MG132	MG132	2	0.712067
Cobalt chloride	Cobalt chloride	2	0.0666667
Alitretinoin	Alitretinoin	2	0.0666667
Iron-sulfates and Aluminum-sulfates	Iron-sulfates and Aluminum-sulfates	6	35.8869
1alpha,25-Dihydroxyvitamin D3 + 5-Aza + trichostatin A(TSA)	1alpha,25-Dihydroxyvitamin D3 + 5-Aza + trichostatin A(TSA)	2	0.04
Ursodeoxycholic acid (UDCA)	Ursodeoxycholic acid (UDCA)	13	4040.43
Genistein + 5-AzaC + Trichostatin A(TSA)	Genistein + 5-AzaC + Trichostatin A(TSA)	2	0.0769231
Genistein + 5-AzaC	Genistein + 5-AzaC	2	0.0769231
Vemurafenib	Vemurafenib	2	0.0769231
Paraquat	Paraquat	2	0.1
N-(4-hydroxyphenyl)-retinamide (4HPR)	N-(4-hydroxyphenyl)-retinamide (4HPR)	2	0.0833333
Carmustine	Carmustine	2	0.166667
Phorbol 12-myristate 13-acetate (PMA)	Phorbol 12-myristate 13-acetate (PMA)	2	0.298537
Bromocriptine	Bromocriptine	7	131.462
1,3-bis(2 chloroethyl)-1-nitrosourea (BCNU)	1,3-bis(2 chloroethyl)-1-nitrosourea (BCNU)	2	0.358937
Adrenaline	Adrenaline	2	0.172523
Quercetin	Quercetin	2	0.0833333
Risperidone	Risperidone	4	157.061
Calycosin	Calycosin	1	0
Rifampicin	Rifampicin	2	0.25
Tanshinone IIA	Tanshinone IIA	2	0.159758
Disulfiram	Disulfiram	2	0.159758
6-methyl-1,3,-trichlorodibenzofuran (MCDF)	6-methyl-1,3,-trichlorodibenzofuran (MCDF)	2	0.1
S-1	S-1	5	1239.99

## Sheet: Hesperidin, miRNAs and drugs
Top 50 in network Merged Network ranked by Degree method
Rank	Name	Score
1	Hesperidin	30
2	CID8490	20
3	CID3385	17
4	CID210332	15
5	CID60823	12
6	CID46780495	12
7	MI0000452	11
8	MI0000289	11
9	MIMAT0000457	11
10	CID5311	11
11	MIMAT0004500	11
12	MIMAT0003189	11
13	MI0000392	11
14	MI0005523	11
15	MIMAT0004523	11
16	MIMAT0000761	11
17	MI0000778	11
18	MIMAT0004882	11
19	MI0005510	11
20	MI0002470	11
21	MI0003134	11
22	MIMAT0003880	11
23	MIMAT0004933	11
24	MI0000067	11
25	MI0000239	11
26	MI0000080	11
27	MI0000640	11
28	MI0000782	11
29	MIMAT0004910	11
30	MI0004671	11
31	MI0003530	11
32	MI0025888	11
33	MI0000651	11
34	MI0003764	11
35	MI0000447	11
36	MI0000822	11
37	CID443586	10
38	CID6093359	10
39	CID444732	9
40	CID60750	9
41	CID5790	9
42	CID6036	8
43	CID5793	8
44	CID89594	7
45	CID157672	7
46	CID5743	7
47	CID9782	7
48	CID62976	7
49	CID92974	6
50	CID443940	6

## Sheet: Drugs
MW	Alogp	HBA	HBD	TPSA	nRB	SAlerts	nAromRing	QED	Name	CID
376,2	-0,343	4	2	74,6	2	1	0	0,787	Desoximetasone	969516
368,13	0,522	6	2	93,06	8	2	2	0,698	Curcumin	8490
436,23	-0,786	6	2	93,06	2	1	0	0,697	Flurandrenolide	71415
296,06	-1222	7	3	99,1	3	1	0	0,695	Trifluridine	62976
380,2	-0,892	5	3	94,83	2	1	0	0,678	Fludrocortisone	6256
410,19	-0,577	5	3	94,83	2	1	0	0,658	Diflorasone	6093359
263,07	-1939	7	3	108,38	2	1	0	0,601	Gemcitabine	60823
341,05	0,575	5	1	108,13	3	3	3	0,577	Aristolochic acid	60750
246,07	-2214	7	3	99,1	2	1	0	0,562	Floxuridine	5790
393,23	-2671	8	3	85,64	5	0	3	0,513	Reversine	5311067
371,22	3647	2	0	12,47	8	1	3	0,471	Tamoxifen	5311
264,15	-1856	3	3	78,43	10	3	1	0,387	Vorinostat	46780495
558,25	1093	7	4	110,1	13	1	4	0,212	(3R,5S)-Atorvastatin	444796
558,25	1093	7	4	110,1	13	1	4	0,212	Atorvastatin, (3S,5R)-	444732
558,25	1093	7	4	110,1	13	1	4	0,212	ent-Atorvastatin	31378
558,25	1093	7	4	110,1	13	1	4	0,212	Atorvastatin	2733526
930,15	-3623	28	8	403,86	16	1	0	0,076	pTpTpT	25244711
